# Supplementary material for: The behaviour of overweight dogs shows similarity with personality traits of overweight humans
Source: R Soc Open Sci. 2018 Jun 6;5(6):172398. doi: 10.1098/rsos.172398 (PMC6030291; doi:10.1098/rsos.172398)
Supplement: Raw research data 1 [file rsos172398supp1.xlsx]

## Sheet: 2 way choice test
ID	Owner	Breed	Cond	EG	Trial	LRB	LERB	Ncor
Akac	PentzK	2	0	2	1	1.82	1	0
Akac	PentzK	2	0	2	2	1.85	1	1
Akac	PentzK	2	0	2	3	2.07	1	0
Akac	PentzK	2	0	2	4	2.14	1	0
Akac	PentzK	2	0	2	5	1.7	1	0
Akac	PentzK	2	0	2	6	1.76	1	0
Akac	PentzK	2	0	2	7	1.84	1	0
Akac	PentzK	2	0	2	8	1.66	1	0
Akac	PentzK	2	0	2	9	1.69	1	1
Akac	PentzK	2	0	2	10	1.7	1	1
Akac	PentzK	2	0	2	11	1.75	1	0
Akac	PentzK	2	0	2	12	1.76	1	1
Akac	PentzK	2	0	2	13	1.74	1	1
Akac	PentzK	2	0	2	14	1.8	1	0
Akac	PentzK	2	0	2	15	2.01	1	1
Akac	PentzK	2	0	2	16	1.8	1	0
Akac	PentzK	2	0	2	17	2.19	1	1
Akac	PentzK	2	0	2	18	1.81	1	0
Akac	PentzK	2	0	2	19	2.09	1	0
Akac	PentzK	2	0	2	20	1.88	1	1
Alissa	PenazzatoS	3	0	1	1	2.39994	1	0
Alissa	PenazzatoS	3	0	1	2	2.35994	1	1
Alissa	PenazzatoS	3	0	1	3	2.07995	1	0
Alissa	PenazzatoS	3	0	1	4	4.71988	1	1
Alissa	PenazzatoS	3	0	1	5	3.8799	1	1
Alissa	PenazzatoS	3	0	1	6	7.67981	1	0
Alissa	PenazzatoS	3	0	1	7	30	0
Alissa	PenazzatoS	3	0	1	8	30	0
Almos	HeyM	4	1	1	1	1.88	1	1
Almos	HeyM	4	1	1	2	2	1	1
Almos	HeyM	4	1	1	3	1.84	1	1
Almos	HeyM	4	1	1	4	2.04	1	1
Almos	HeyM	4	1	1	5	2.32	1	1
Almos	HeyM	4	1	1	6	8.88	1	0
Almos	HeyM	4	1	1	7	2.28	1	1
Almos	HeyM	4	1	1	8	2.36	1	1
Almos	HeyM	4	1	1	9	2.4	1	0
Almos	HeyM	4	1	1	10	2.44	1	1
Almos	HeyM	4	1	1	11	2.32	1	1
Almos	HeyM	4	1	1	12	2.4	1	0
Almos	HeyM	4	1	1	13	2.52	1	1
Almos	HeyM	4	1	1	14	2.44	1	0
Almos	HeyM	4	1	1	15	2.6	1	1
Almos	HeyM	4	1	1	16	2.72	1	0
Almos	HeyM	4	1	1	17	2.4	1	1
Almos	HeyM	4	1	1	18	2.4	1	1
Almos	HeyM	4	1	1	19	2.52	1	1
Almos	HeyM	4	1	1	20	2.44	1	1
Amber	ValliniL	1	0	2	1	8.0398	1	1
Amber	ValliniL	1	0	2	2	12.9197	1	1
Amber	ValliniL	1	0	2	3	2.19995	1	1
Amber	ValliniL	1	0	2	4	2.03995	1	1
Amber	ValliniL	1	0	2	5	2.95993	1	1
Amber	ValliniL	1	0	2	6	2.35994	1	1
Amber	ValliniL	1	0	2	7	2.11995	1	1
Amber	ValliniL	1	0	2	8	2.19995	1	1
Amber	ValliniL	1	0	2	9	2.47994	1	0
Amber	ValliniL	1	0	2	10	2.23994	1	1
Amber	ValliniL	1	0	2	11	2.31994	1	1
Amber	ValliniL	1	0	2	12	2.63993	1	1
Amber	ValliniL	1	0	2	13	2.87993	1	1
Amber	ValliniL	1	0	2	14	2.59993	1	1
Amber	ValliniL	1	0	2	15	3.8799	1	0
Amber	ValliniL	1	0	2	16	2.39994	1	1
Amber	ValliniL	1	0	2	17	2.67993	1	0
Amber	ValliniL	1	0	2	18	2.87993	1	1
Amber	ValliniL	1	0	2	19	6.63983	1	1
Amber	ValliniL	1	0	2	20	2.67993	1	1
Amy	SalviatiF	1	1	2	1	1.67996	1	1
Amy	SalviatiF	1	1	2	2	1.59996	1	0
Amy	SalviatiF	1	1	2	3	1.75996	1	1
Amy	SalviatiF	1	1	2	4	1.59996	1	0
Amy	SalviatiF	1	1	2	5	2.03995	1	0
Amy	SalviatiF	1	1	2	6	1.87995	1	0
Amy	SalviatiF	1	1	2	7	1.87995	1	0
Amy	SalviatiF	1	1	2	8	2.87993	1	1
Amy	SalviatiF	1	1	2	9	2.31994	1	1
Amy	SalviatiF	1	1	2	10	5.59986	1	0
Amy	SalviatiF	1	1	2	11	3.9999	1	0
Amy	SalviatiF	1	1	2	12	2.11995	1	1
Amy	SalviatiF	1	1	2	13	2.99993	1	0
Amy	SalviatiF	1	1	2	14	2.19995	1	0
Amy	SalviatiF	1	1	2	15	2.67993	1	1
Amy	SalviatiF	1	1	2	16	2.43994	1	1
Amy	SalviatiF	1	1	2	17	4.63988	1	1
Amy	SalviatiF	1	1	2	18	3.19992	1	0
Amy	SalviatiF	1	1	2	19	3.27992	1	1
Amy	SalviatiF	1	1	2	20	30	0
Arnika	KisG	2	0	1	1	1.94	1	0
Arnika	KisG	2	0	1	2	1.66	1	1
Arnika	KisG	2	0	1	3	1.69	1	1
Arnika	KisG	2	0	1	4	2.26	1	0
Arnika	KisG	2	0	1	5	1.68	1	1
Arnika	KisG	2	0	1	6	1.71	1	1
Arnika	KisG	2	0	1	7	1.91	1	1
Arnika	KisG	2	0	1	8	2.83	1	1
Arnika	KisG	2	0	1	9	2.79	1	1
Arnika	KisG	2	0	1	10	3.8	1	1
Arnika	KisG	2	0	1	11	1.79	1	0
Arnika	KisG	2	0	1	12	2.28	1	1
Arnika	KisG	2	0	1	13	2.25	1	0
Arnika	KisG	2	0	1	14	7.97	1	0
Arnika	KisG	2	0	1	15	13.81	1	0
Arnika	KisG	2	0	1	16	2.25	1	1
Arnika	KisG	2	0	1	17	1.79	1	0
Arnika	KisG	2	0	1	18	3.13	1	0
Arnika	KisG	2	0	1	19	6.4	1	0
Arnika	KisG	2	0	1	20	3.21	1	1
Asia	MasciA	1	0	1	1	2.23994	1	1
Asia	MasciA	1	0	1	2	2.19995	1	1
Asia	MasciA	1	0	1	3	2.35994	1	1
Asia	MasciA	1	0	1	4	2.75993	1	1
Asia	MasciA	1	0	1	5	2.67993	1	1
Asia	MasciA	1	0	1	6	4.63988	1	1
Asia	MasciA	1	0	1	7	30	0
Asia	MasciA	1	0	1	8	4.67988	1	1
Asia	MasciA	1	0	1	9	30	0
Asia	MasciA	1	0	1	10	30	0
Bigi	MakaiZs	4	1	2	1	2.52	1	0
Bigi	MakaiZs	4	1	2	2	2.24	1	0
Bigi	MakaiZs	4	1	2	3	2.16	1	1
Bigi	MakaiZs	4	1	2	4	2.4	1	1
Bigi	MakaiZs	4	1	2	5	2.36	1	0
Bigi	MakaiZs	4	1	2	6	2.72	1	1
Bigi	MakaiZs	4	1	2	7	6.32	1	0
Bigi	MakaiZs	4	1	2	8	3.36	1	0
Bigi	MakaiZs	4	1	2	9	3.48	1	1
Bigi	MakaiZs	4	1	2	10	7.92	1	1
Bigi	MakaiZs	4	1	2	11	2.76	1	0
Bigi	MakaiZs	4	1	2	12	2.92	1	1
Bigi	MakaiZs	4	1	2	13	3.36	1	1
Bigi	MakaiZs	4	1	2	14	30	0
Bigi	MakaiZs	4	1	2	15	3.24	1	0
Bigi	MakaiZs	4	1	2	16	4.12	1	0
Bigi	MakaiZs	4	1	2	17	30	0
Bigi	MakaiZs	4	1	2	18	5.08	1	0
Bigi	MakaiZs	4	1	2	19	3.08	1	1
Bigi	MakaiZs	4	1	2	20	6.64	1	1
Boe	FerencziN	3	0	1	1	2.6	1	1
Boe	FerencziN	3	0	1	2	2.24	1	1
Boe	FerencziN	3	0	1	3	2.08	1	1
Boe	FerencziN	3	0	1	4	2.4	1	0
Boe	FerencziN	3	0	1	5	2	1	1
Boe	FerencziN	3	0	1	6	2.72	1	1
Boe	FerencziN	3	0	1	7	2.32	1	1
Boe	FerencziN	3	0	1	8	2.04	1	1
Boe	FerencziN	3	0	1	9	2.08	1	1
Boe	FerencziN	3	0	1	10	2.08	1	1
Boe	FerencziN	3	0	1	11	1.96	1	1
Boe	FerencziN	3	0	1	12	2.36	1	1
Boe	FerencziN	3	0	1	13	2.2	1	1
Boe	FerencziN	3	0	1	14	2.08	1	1
Boe	FerencziN	3	0	1	15	1.84	1	1
Boe	FerencziN	3	0	1	16	2.16	1	1
Boe	FerencziN	3	0	1	17	1.72	1	1
Boe	FerencziN	3	0	1	18	1.64	1	0
Boe	FerencziN	3	0	1	19	2.32	1	1
Boe	FerencziN	3	0	1	20	1.92	1	1
Bogyo	KisG	2	0	1	1	1.99	1	0
Bogyo	KisG	2	0	1	2	1.71	1	1
Bogyo	KisG	2	0	1	3	1.88	1	0
Bogyo	KisG	2	0	1	4	1.82	1	1
Bogyo	KisG	2	0	1	5	2.05	1	0
Bogyo	KisG	2	0	1	6	2.08	1	0
Bogyo	KisG	2	0	1	7	2.06	1	1
Bogyo	KisG	2	0	1	8	5.12	1	1
Bogyo	KisG	2	0	1	9	4.46	1	1
Bogyo	KisG	2	0	1	10	2.52	1	0
Bogyo	KisG	2	0	1	11	4.03	1	1
Bogyo	KisG	2	0	1	12	2.93	1	1
Bogyo	KisG	2	0	1	13	8.4	1	0
Bogyo	KisG	2	0	1	14	3.09	1	0
Bogyo	KisG	2	0	1	15	2.76	1	1
Bogyo	KisG	2	0	1	16	2.76	1	0
Bogyo	KisG	2	0	1	17	2.45	1	1
Bogyo	KisG	2	0	1	18	3.43	1	1
Bogyo	KisG	2	0	1	19	3.15	1	0
Bogyo	KisG	2	0	1	20	7.21	1	0
Bread	DonolatoM	3	0	2	1	4.0399	1	1
Bread	DonolatoM	3	0	2	2	16.4796	1	1
Bread	DonolatoM	3	0	2	3	13.9197	1	0
Bread	DonolatoM	3	0	2	4	4.1599	1	0
Bread	DonolatoM	3	0	2	5	2.83993	1	1
Bread	DonolatoM	3	0	2	6	1.35997	1	1
Bread	DonolatoM	3	0	2	7	2.67993	1	0
Bread	DonolatoM	3	0	2	8	2.35994	1	1
Bread	DonolatoM	3	0	2	9	2.87993	1	0
Bread	DonolatoM	3	0	2	10	3.07992	1	1
Bread	DonolatoM	3	0	2	11	3.75991	1	0
Bread	DonolatoM	3	0	2	12	4.23989	1	0
Bread	DonolatoM	3	0	2	13	2.71993	1	0
Bread	DonolatoM	3	0	2	14	3.19992	1	1
Bread	DonolatoM	3	0	2	15	2.87993	1	1
Bread	DonolatoM	3	0	2	16	4.39989	1	0
Bread	DonolatoM	3	0	2	17	3.07992	1	1
Bread	DonolatoM	3	0	2	18	3.07992	1	0
Bread	DonolatoM	3	0	2	19	3.43991	1	0
Bread	DonolatoM	3	0	2	20	9.75976	1	0
Bugac	BayerP	2	0	2	1	2.62	1	1
Bugac	BayerP	2	0	2	2	2.33	1	1
Bugac	BayerP	2	0	2	3	3.17	1	0
Bugac	BayerP	2	0	2	4	5.41	1	1
Bugac	BayerP	2	0	2	5	2.18	1	0
Bugac	BayerP	2	0	2	6	2.02	1	0
Bugac	BayerP	2	0	2	7	2.19	1	1
Bugac	BayerP	2	0	2	8	2.59	1	0
Bugac	BayerP	2	0	2	9	2.28	1	0
Bugac	BayerP	2	0	2	10	1.84	1	1
Bugac	BayerP	2	0	2	11	2.59	1	1
Bugac	BayerP	2	0	2	12	6.63	1	0
Bugac	BayerP	2	0	2	13	2	1	1
Bugac	BayerP	2	0	2	14	2.39	1	0
Bugac	BayerP	2	0	2	15	1.88	1	0
Bugac	BayerP	2	0	2	16	2.93	1	1
Bugac	BayerP	2	0	2	17	2.45	1	0
Bugac	BayerP	2	0	2	18	2.16	1	1
Bugac	BayerP	2	0	2	19	1.86	1	1
Bugac	BayerP	2	0	2	20	1.95	1	0
Cifra	BayerP	2	0	1	1	3.53	1	1
Cifra	BayerP	2	0	1	2	3.69	1	0
Cifra	BayerP	2	0	1	3	4.56	1	0
Cifra	BayerP	2	0	1	4	30	0	0
Cifra	BayerP	2	0	1	5	2.76	1	1
Cifra	BayerP	2	0	1	6	30	0
Cifra	BayerP	2	0	1	7	30	0
Csicsi	PongráczP	2	0	1	1	1.8	1	1
Csicsi	PongráczP	2	0	1	2	1.56	1	1
Csicsi	PongráczP	2	0	1	3	1.76	1	1
Csicsi	PongráczP	2	0	1	4	1.64	1	0
Csicsi	PongráczP	2	0	1	5	1.8	1	1
Csicsi	PongráczP	2	0	1	6	1.96	1	0
Csicsi	PongráczP	2	0	1	7	30	0
Csicsi	PongráczP	2	0	1	8	13.68	1	1
Csicsi	PongráczP	2	0	1	9	30	0
Csicsi	PongráczP	2	0	1	10	6	1	1
Csicsi	PongráczP	2	0	1	11	6.36	1	0
Csicsi	PongráczP	2	0	1	12	30	0
Csicsi	PongráczP	2	0	1	13	30	0
Csoban	EőriE	2	0	2	1	2.26	1	1
Csoban	EőriE	2	0	2	2	2.25	1	1
Csoban	EőriE	2	0	2	3	1.95	1	1
Csoban	EőriE	2	0	2	4	2.79	1	0
Csoban	EőriE	2	0	2	5	2.14	1	0
Csoban	EőriE	2	0	2	6	1.88	1	1
Csoban	EőriE	2	0	2	7	1.83	1	0
Csoban	EőriE	2	0	2	8	1.81	1	1
Csoban	EőriE	2	0	2	9	1.95	1	1
Csoban	EőriE	2	0	2	10	1.92	1	0
Csoban	EőriE	2	0	2	11	2.81	1	0
Csoban	EőriE	2	0	2	12	1.67	1	1
Csoban	EőriE	2	0	2	13	2.16	1	0
Csoban	EőriE	2	0	2	14	2.04	1	1
Csoban	EőriE	2	0	2	15	2.39	1	1
Csoban	EőriE	2	0	2	16	2.67	1	0
Csoban	EőriE	2	0	2	17	2.54	1	1
Csoban	EőriE	2	0	2	18	3.97	1	1
Csoban	EőriE	2	0	2	19	2.42	1	0
Csoban	EőriE	2	0	2	20	2.26	1	1
Dash	DózsaT	3	0	2	1	14.09	1	1
Dash	DózsaT	3	0	2	2	3.33	1	0
Dash	DózsaT	3	0	2	3	2.78	1	1
Dash	DózsaT	3	0	2	4	3.81	1	0
Dash	DózsaT	3	0	2	5	3.2	1	1
Dash	DózsaT	3	0	2	6	3.01	1	1
Dash	DózsaT	3	0	2	7	2.83	1	1
Dash	DózsaT	3	0	2	8	2.63	1	0
Dash	DózsaT	3	0	2	9	2.46	1	0
Dash	DózsaT	3	0	2	10	2.44	1	1
Dash	DózsaT	3	0	2	11	2.54	1	1
Dash	DózsaT	3	0	2	12	2.94	1	0
Dash	DózsaT	3	0	2	13	2.62	1	1
Dash	DózsaT	3	0	2	14	2.37	1	0
Dash	DózsaT	3	0	2	15	2.04	1	0
Dash	DózsaT	3	0	2	16	2.59	1	1
Dash	DózsaT	3	0	2	17	2.97	1	0
Dash	DózsaT	3	0	2	18	3.02	1	1
Dash	DózsaT	3	0	2	19	2.27	1	0
Dash	DózsaT	3	0	2	20	2.62	1	0
Dio	GarancsiK	4	1	2	1	2.33	1	0
Dio	GarancsiK	4	1	2	2	1.81	1	1
Dio	GarancsiK	4	1	2	3	1.77	1	0
Dio	GarancsiK	4	1	2	4	2	1	1
Dio	GarancsiK	4	1	2	5	2.04	1	0
Dio	GarancsiK	4	1	2	6	1.49	1	0
Dio	GarancsiK	4	1	2	7	1.76	1	1
Dio	GarancsiK	4	1	2	8	1.58	1	0
Dio	GarancsiK	4	1	2	9	1.52	1	0
Dio	GarancsiK	4	1	2	10	1.69	1	1
Dio	GarancsiK	4	1	2	11	1.58	1	1
Dio	GarancsiK	4	1	2	12	1.77	1	1
Dio	GarancsiK	4	1	2	13	1.94	1	1
Dio	GarancsiK	4	1	2	14	1.64	1	0
Dio	GarancsiK	4	1	2	15	1.59	1	0
Dio	GarancsiK	4	1	2	16	1.72	1	0
Dio	GarancsiK	4	1	2	17	1.72	1	1
Dio	GarancsiK	4	1	2	18	1.59	1	0
Dio	GarancsiK	4	1	2	19	1.76	1	1
Dio	GarancsiK	4	1	2	20	1.84	1	0
Dio2	BaliB	2	0	2	1	1.76	1	1
Dio2	BaliB	2	0	2	2	1.84	1	1
Dio2	BaliB	2	0	2	3	1.8	1	1
Dio2	BaliB	2	0	2	4	1.96	1	1
Dio2	BaliB	2	0	2	5	2.52	1	0
Dio2	BaliB	2	0	2	6	1.84	1	1
Dio2	BaliB	2	0	2	7	1.76	1	0
Dio2	BaliB	2	0	2	8	1.76	1	1
Dio2	BaliB	2	0	2	9	1.84	1	1
Dio2	BaliB	2	0	2	10	1.6	1	0
Dio2	BaliB	2	0	2	11	1.72	1	0
Dio2	BaliB	2	0	2	12	2.08	1	1
Dio2	BaliB	2	0	2	13	1.68	1	0
Dio2	BaliB	2	0	2	14	1.76	1	1
Dio2	BaliB	2	0	2	15	1.68	1	1
Dio2	BaliB	2	0	2	16	1.52	1	0
Dio2	BaliB	2	0	2	17	1.68	1	1
Dio2	BaliB	2	0	2	18	1.8	1	0
Dio2	BaliB	2	0	2	19	1.64	1	0
Dio2	BaliB	2	0	2	20	1.84	1	1
Domino	MerczD	3	0	1	1	1.88	1	1
Domino	MerczD	3	0	1	2	2.68	1	1
Domino	MerczD	3	0	1	3	2.99	1	1
Domino	MerczD	3	0	1	4	5.58	1	1
Domino	MerczD	3	0	1	5	4.52	1	1
Domino	MerczD	3	0	1	6	8.02	1	1
Domino	MerczD	3	0	1	7	30	0
Domino	MerczD	3	0	1	8	30	0
Domino2	ModorV	3	0	1	1	3.22	1	1
Domino2	ModorV	3	0	1	2	2.82	1	0
Domino2	ModorV	3	0	1	3	3.35	1	1
Domino2	ModorV	3	0	1	4	2.91	1	0
Domino2	ModorV	3	0	1	5	2.9	1	0
Domino2	ModorV	3	0	1	6	3.39	1	1
Domino2	ModorV	3	0	1	7	2.86	1	0
Domino2	ModorV	3	0	1	8	3.45	1	0
Domino2	ModorV	3	0	1	9	3.77	1	1
Domino2	ModorV	3	0	1	10	3.08	1	1
Domino2	ModorV	3	0	1	11	3.29	1	0
Domino2	ModorV	3	0	1	12	3.15	1	0
Domino2	ModorV	3	0	1	13	3.08	1	0
Domino2	ModorV	3	0	1	14	3.89	1	1
Domino2	ModorV	3	0	1	15	3.23	1	1
Domino2	ModorV	3	0	1	16	3.15	1	0
Domino2	ModorV	3	0	1	17	3.21	1	1
Domino2	ModorV	3	0	1	18	3.14	1	0
Domino2	ModorV	3	0	1	19	3.42	1	0
Domino2	ModorV	3	0	1	20	2.72	1	1
Donci	MitropulosA	2	0	2	1	1.35	1	0
Donci	MitropulosA	2	0	2	2	1.43	1	1
Donci	MitropulosA	2	0	2	3	1.19	1	0
Donci	MitropulosA	2	0	2	4	1.4	1	1
Donci	MitropulosA	2	0	2	5	1.41	1	1
Donci	MitropulosA	2	0	2	6	1.43	1	1
Donci	MitropulosA	2	0	2	7	1.53	1	1
Donci	MitropulosA	2	0	2	8	1.63	1	1
Donci	MitropulosA	2	0	2	9	1.69	1	0
Donci	MitropulosA	2	0	2	10	1.53	1	0
Donci	MitropulosA	2	0	2	11	1.51	1	0
Donci	MitropulosA	2	0	2	12	1.39	1	1
Donci	MitropulosA	2	0	2	13	1.54	1	0
Donci	MitropulosA	2	0	2	14	1.47	1	1
Donci	MitropulosA	2	0	2	15	1.57	1	1
Donci	MitropulosA	2	0	2	16	1.56	1	0
Donci	MitropulosA	2	0	2	17	1.65	1	1
Donci	MitropulosA	2	0	2	18	1.39	1	1
Donci	MitropulosA	2	0	2	19	1.66	1	0
Donci	MitropulosA	2	0	2	20	1.57	1	1
Doni	BalázsZs	2	0	1	1	7.2	1	0
Doni	BalázsZs	2	0	1	2	3.08	1	0
Doni	BalázsZs	2	0	1	3	2.36	1	1
Doni	BalázsZs	2	0	1	4	4.96	1	0
Doni	BalázsZs	2	0	1	5	2.76	1	0
Doni	BalázsZs	2	0	1	6	6.32	1	1
Doni	BalázsZs	2	0	1	7	2.04	1	0
Doni	BalázsZs	2	0	1	8	2.28	1	1
Doni	BalázsZs	2	0	1	9	2.96	1	0
Doni	BalázsZs	2	0	1	10	1.96	1	0
Doni	BalázsZs	2	0	1	11	5	1	1
Doni	BalázsZs	2	0	1	12	3.72	1	0
Doni	BalázsZs	2	0	1	13	3	1	1
Doni	BalázsZs	2	0	1	14	3.6	1	1
Doni	BalázsZs	2	0	1	15	4	1	0
Doni	BalázsZs	2	0	1	16	3.24	1	0
Doni	BalázsZs	2	0	1	17	9.76	1	1
Doni	BalázsZs	2	0	1	18	5.72	1	1
Doni	BalázsZs	2	0	1	19	5	1	0
Doni	BalázsZs	2	0	1	20	3.68	1	0
Doris	JuhászE	3	0	2	1	2.39	1	1
Doris	JuhászE	3	0	2	2	1.88	1	1
Doris	JuhászE	3	0	2	3	1.89	1	0
Doris	JuhászE	3	0	2	4	2.74	1	0
Doris	JuhászE	3	0	2	5	3.23	1	1
Doris	JuhászE	3	0	2	6	2.18	1	1
Doris	JuhászE	3	0	2	7	2.16	1	0
Doris	JuhászE	3	0	2	8	2.14	1	1
Doris	JuhászE	3	0	2	9	2.64	1	1
Doris	JuhászE	3	0	2	10	2.14	1	0
Doris	JuhászE	3	0	2	11	2.1	1	0
Doris	JuhászE	3	0	2	12	2.87	1	1
Doris	JuhászE	3	0	2	13	2.82	1	0
Doris	JuhászE	3	0	2	14	2.38	1	1
Doris	JuhászE	3	0	2	15	2.53	1	1
Doris	JuhászE	3	0	2	16	3.87	1	0
Doris	JuhászE	3	0	2	17	2.5	1	1
Doris	JuhászE	3	0	2	18	2.47	1	0
Doris	JuhászE	3	0	2	19	2.37	1	0
Doris	JuhászE	3	0	2	20	2.6	1	1
Dot	DóczyG	3	0	1	1	2.97	1	1
Dot	DóczyG	3	0	1	2	7.45	1	1
Dot	DóczyG	3	0	1	3	3.48	1	1
Dot	DóczyG	3	0	1	4	3.4	1	1
Dot	DóczyG	3	0	1	5	3.3	1	1
Dot	DóczyG	3	0	1	6	2.9	1	0
Dot	DóczyG	3	0	1	7	5.2	1	0
Dot	DóczyG	3	0	1	8	7.07	1	1
Dot	DóczyG	3	0	1	9	4.54	1	0
Dot	DóczyG	3	0	1	10	6.5	1	0
Dot	DóczyG	3	0	1	11	15.41	1	0
Dot	DóczyG	3	0	1	12	7.93	1	0
Dot	DóczyG	3	0	1	13	30	0
Dot	DóczyG	3	0	1	14	5.63	1	0
Dot	DóczyG	3	0	1	15	6.98	1	1
Dot	DóczyG	3	0	1	16	4.85	1	1
Dot	DóczyG	3	0	1	17	3.63	1	1
Dot	DóczyG	3	0	1	18	4.41	1	0
Dot	DóczyG	3	0	1	19	5.78	1	1
Dot	DóczyG	3	0	1	20	4.46	1	0
Edward	RadvanyR	4	0	1	1	2.12	1	1
Edward	RadvanyR	4	0	1	2	3.48	1	0
Edward	RadvanyR	4	0	1	3	2.64	1	1
Edward	RadvanyR	4	0	1	4	2.04	1	0
Edward	RadvanyR	4	0	1	5	2.88	1	0
Edward	RadvanyR	4	0	1	6	12.92	1	0
Edward	RadvanyR	4	0	1	7	2.4	1	1
Edward	RadvanyR	4	0	1	8	1.96	1	1
Edward	RadvanyR	4	0	1	9	2.12	1	1
Edward	RadvanyR	4	0	1	10	2.4	1	1
Edward	RadvanyR	4	0	1	11	2.4	1	1
Edward	RadvanyR	4	0	1	12	2.04	1	0
Edward	RadvanyR	4	0	1	13	14.4	1	0
Edward	RadvanyR	4	0	1	14	5.16	1	0
Edward	RadvanyR	4	0	1	15	3.48	1	0
Edward	RadvanyR	4	0	1	16	2.64	1	1
Edward	RadvanyR	4	0	1	17	2.48	1	0
Edward	RadvanyR	4	0	1	18	3.88	1	0
Edward	RadvanyR	4	0	1	19	2.6	1	1
Edward	RadvanyR	4	0	1	20	2.36	1	0
Elf	KeszlerE	3	0	2	1	2.6	1	1
Elf	KeszlerE	3	0	2	2	2.52	1	1
Elf	KeszlerE	3	0	2	3	5.8	1	1
Elf	KeszlerE	3	0	2	4	9.6	1	1
Elf	KeszlerE	3	0	2	5	11.96	1	0
Elf	KeszlerE	3	0	2	6	4.72	1	1
Elf	KeszlerE	3	0	2	7	2.28	1	1
Elf	KeszlerE	3	0	2	8	2.24	1	0
Elf	KeszlerE	3	0	2	9	1.96	1	0
Elf	KeszlerE	3	0	2	10	1.88	1	1
Elf	KeszlerE	3	0	2	11	1.8	1	1
Elf	KeszlerE	3	0	2	12	1.88	1	0
Elf	KeszlerE	3	0	2	13	1.96	1	1
Elf	KeszlerE	3	0	2	14	1.76	1	0
Elf	KeszlerE	3	0	2	15	1.72	1	0
Elf	KeszlerE	3	0	2	16	1.64	1	1
Elf	KeszlerE	3	0	2	17	1.76	1	0
Elf	KeszlerE	3	0	2	18	1.84	1	1
Elf	KeszlerE	3	0	2	19	2.16	1	1
Elf	KeszlerE	3	0	2	20	1.8	1	0
Fanta	BorosB	1	1	1	1	1.61	1	1
Fanta	BorosB	1	1	1	2	1.65	1	0
Fanta	BorosB	1	1	1	3	2.31	1	1
Fanta	BorosB	1	1	1	4	2.09	1	0
Fanta	BorosB	1	1	1	5	1.62	1	1
Fanta	BorosB	1	1	1	6	1.59	1	1
Fanta	BorosB	1	1	1	7	2.31	1	1
Fanta	BorosB	1	1	1	8	2.24	1	0
Fanta	BorosB	1	1	1	9	2.97	1	1
Fanta	BorosB	1	1	1	10	2.47	1	1
Fanta	BorosB	1	1	1	11	2.39	1	1
Fanta	BorosB	1	1	1	12	2.57	1	1
Fanta	BorosB	1	1	1	13	2.35	1	1
Fanta	BorosB	1	1	1	14	2.16	1	0
Fanta	BorosB	1	1	1	15	2.74	1	1
Fanta	BorosB	1	1	1	16	1.96	1	1
Fanta	BorosB	1	1	1	17	3.24	1	0
Fanta	BorosB	1	1	1	18	3.95	1	1
Fanta	BorosB	1	1	1	19	3.31	1	0
Fanta	BorosB	1	1	1	20	3.15	1	0
Fistasha	TimofeyevaO	4	0	2	1	2.72	1	0
Fistasha	TimofeyevaO	4	0	2	2	2.28	1	1
Fistasha	TimofeyevaO	4	0	2	3	2.11	1	0
Fistasha	TimofeyevaO	4	0	2	4	2.14	1	1
Fistasha	TimofeyevaO	4	0	2	5	2.11	1	1
Fistasha	TimofeyevaO	4	0	2	6	2.11	1	0
Fistasha	TimofeyevaO	4	0	2	7	2.2	1	1
Fistasha	TimofeyevaO	4	0	2	8	2.35	1	0
Fistasha	TimofeyevaO	4	0	2	9	2.18	1	0
Fistasha	TimofeyevaO	4	0	2	10	2.03	1	1
Fistasha	TimofeyevaO	4	0	2	11	2.06	1	1
Fistasha	TimofeyevaO	4	0	2	12	1.9	1	0
Fistasha	TimofeyevaO	4	0	2	13	1.92	1	1
Fistasha	TimofeyevaO	4	0	2	14	2.07	1	0
Fistasha	TimofeyevaO	4	0	2	15	1.96	1	0
Fistasha	TimofeyevaO	4	0	2	16	2.04	1	1
Fistasha	TimofeyevaO	4	0	2	17	1.68	1	0
Fistasha	TimofeyevaO	4	0	2	18	2.01	1	1
Fistasha	TimofeyevaO	4	0	2	19	1.87	1	1
Fistasha	TimofeyevaO	4	0	2	20	1.85	1	0
Foltos	ÉliásZs	4	0	1	1	1.93	1	1
Foltos	ÉliásZs	4	0	1	2	1.75	1	0
Foltos	ÉliásZs	4	0	1	3	2.1	1	1
Foltos	ÉliásZs	4	0	1	4	1.89	1	1
Foltos	ÉliásZs	4	0	1	5	2.02	1	1
Foltos	ÉliásZs	4	0	1	6	1.85	1	0
Foltos	ÉliásZs	4	0	1	7	2.22	1	0
Foltos	ÉliásZs	4	0	1	8	2.52	1	0
Foltos	ÉliásZs	4	0	1	9	2.64	1	1
Foltos	ÉliásZs	4	0	1	10	5.45	1	0
Foltos	ÉliásZs	4	0	1	11	2.08	1	0
Foltos	ÉliásZs	4	0	1	12	1.99	1	1
Foltos	ÉliásZs	4	0	1	13	3.37	1	1
Foltos	ÉliásZs	4	0	1	14	4.68	1	1
Foltos	ÉliásZs	4	0	1	15	12.31	1	1
Foltos	ÉliásZs	4	0	1	16	3.89	1	1
Foltos	ÉliásZs	4	0	1	17	3.04	1	1
Foltos	ÉliásZs	4	0	1	18	2.73	1	0
Foltos	ÉliásZs	4	0	1	19	11.14	1	1
Foltos	ÉliásZs	4	0	1	20	29.79	1	0
Frida	MerczD	4	1	2	1	2.31	1	1
Frida	MerczD	4	1	2	2	2.06	1	0
Frida	MerczD	4	1	2	3	2.09	1	1
Frida	MerczD	4	1	2	4	1.99	1	1
Frida	MerczD	4	1	2	5	3.11	1	1
Frida	MerczD	4	1	2	6	1.96	1	1
Frida	MerczD	4	1	2	7	2.12	1	0
Frida	MerczD	4	1	2	8	2.26	1	1
Frida	MerczD	4	1	2	9	2.6	1	1
Frida	MerczD	4	1	2	10	2.18	1	0
Frida	MerczD	4	1	2	11	2.43	1	0
Frida	MerczD	4	1	2	12	2.14	1	1
Frida	MerczD	4	1	2	13	2.01	1	0
Frida	MerczD	4	1	2	14	2.16	1	1
Frida	MerczD	4	1	2	15	2.28	1	1
Frida	MerczD	4	1	2	16	2.22	1	0
Frida	MerczD	4	1	2	17	2.24	1	1
Frida	MerczD	4	1	2	18	2.5	1	1
Frida	MerczD	4	1	2	19	2.36	1	0
Frida	MerczD	4	1	2	20	2.33	1	1
Fuge	CsépányiN	1	0	1	1	1.76	1	1
Fuge	CsépányiN	1	0	1	2	2.17	1	1
Fuge	CsépányiN	1	0	1	3	2.26	1	0
Fuge	CsépányiN	1	0	1	4	4.89	1	0
Fuge	CsépányiN	1	0	1	5	5.05	1	1
Fuge	CsépányiN	1	0	1	6	4.46	1	0
Fuge	CsépányiN	1	0	1	7	3.59	1	0
Fuge	CsépányiN	1	0	1	8	5.59	1	1
Fuge	CsépányiN	1	0	1	9	5.1	1	0
Fuge	CsépányiN	1	0	1	10	20.74	1	1
Fuge	CsépányiN	1	0	1	11	30	0
Fuge	CsépányiN	1	0	1	12	3.86	1	0
Fuge	CsépányiN	1	0	1	13	5.2	1	1
Fuge	CsépányiN	1	0	1	14	30	0
Fuge	CsépányiN	1	0	1	15	4.56	1	1
Fuge	CsépányiN	1	0	1	16	17.32	1	1
Fuge	CsépányiN	1	0	1	17	30	0	0
Fuge	CsépányiN	1	0	1	18	4.45	1	1
Fuge	CsépányiN	1	0	1	19	17.24	1	1
Fuge	CsépányiN	1	0	1	20	25	1	0
Furulya	GlasztG	2	0	2	1	2.1	1	1
Furulya	GlasztG	2	0	2	2	2.38	1	1
Furulya	GlasztG	2	0	2	3	2.38	1	0
Furulya	GlasztG	2	0	2	4	2.1	1	1
Furulya	GlasztG	2	0	2	5	1.92	1	1
Furulya	GlasztG	2	0	2	6	2.03	1	0
Furulya	GlasztG	2	0	2	7	2.87	1	1
Furulya	GlasztG	2	0	2	8	2.27	1	1
Furulya	GlasztG	2	0	2	9	2.02	1	1
Furulya	GlasztG	2	0	2	10	3.22	1	1
Furulya	GlasztG	2	0	2	11	2.6	1	1
Furulya	GlasztG	2	0	2	12	2.79	1	1
Furulya	GlasztG	2	0	2	13	2.72	1	1
Furulya	GlasztG	2	0	2	14	5.67	1	1
Furulya	GlasztG	2	0	2	15	6.78	1	1
Furulya	GlasztG	2	0	2	16	7.9	1	0
Furulya	GlasztG	2	0	2	17	3.05	1	1
Furulya	GlasztG	2	0	2	18	2.76	1	1
Furulya	GlasztG	2	0	2	19	3.47	1	0
Gina	GlasztG	1	0	2	1	2.43	1	0
Gina	GlasztG	1	0	2	2	1.91	1	0
Gina	GlasztG	1	0	2	3	1.8	1	1
Gina	GlasztG	1	0	2	4	3	1	1
Gina	GlasztG	1	0	2	5	1.89	1	0
Gina	GlasztG	1	0	2	6	1.62	1	1
Gina	GlasztG	1	0	2	7	1.75	1	1
Gina	GlasztG	1	0	2	8	22.2	1	0
Gina	GlasztG	1	0	2	9	2.12	1	1
Gina	GlasztG	1	0	2	10	1.77	1	1
Gina	GlasztG	1	0	2	11	1.86	1	0
Gina	GlasztG	1	0	2	12	2.03	1	1
Gina	GlasztG	1	0	2	13	2.8	1	1
Gina	GlasztG	1	0	2	14	30	0	1
Gina	GlasztG	1	0	2	15	2.85	1	0
Gina	GlasztG	1	0	2	16	3.5	1	1
Gina	GlasztG	1	0	2	17	3.07	1	1
Gina	GlasztG	1	0	2	18	2.36	1	1
Gina	GlasztG	1	0	2	19	30	0
Gina	GlasztG	1	0	2	20	7.32	1	1
Guba	TordaO	2	0	1	1	1.64	1	0
Guba	TordaO	2	0	1	2	1.56	1	1
Guba	TordaO	2	0	1	3	1.6	1	0
Guba	TordaO	2	0	1	4	1.8	1	1
Guba	TordaO	2	0	1	5	1.84	1	1
Guba	TordaO	2	0	1	6	1.88	1	0
Guba	TordaO	2	0	1	7	2.08	1	0
Guba	TordaO	2	0	1	8	2	1	0
Guba	TordaO	2	0	1	9	2.12	1	1
Guba	TordaO	2	0	1	10	2.2	1	0
Guba	TordaO	2	0	1	11	30	0
Guba	TordaO	2	0	1	12	6.88	1	0
Guba	TordaO	2	0	1	13	30	0
Guba	TordaO	2	0	1	14	2.32	1	0
Guba	TordaO	2	0	1	15	6	1	0
Guba	TordaO	2	0	1	16	30	0
Guba	TordaO	2	0	1	17	6	1	0
Guba	TordaO	2	0	1	18	30	0
Guba	TordaO	2	0	1	19	3.12	1	1
Guba	TordaO	2	0	1	20	1.88	1	0
Harley	DózsaT	3	0	1	1	1.9	1	0
Harley	DózsaT	3	0	1	2	3.16	1	1
Harley	DózsaT	3	0	1	3	7.28	1	1
Harley	DózsaT	3	0	1	4	2.08	1	1
Harley	DózsaT	3	0	1	5	1.8	1	1
Harley	DózsaT	3	0	1	6	1.85	1	0
Harley	DózsaT	3	0	1	7	2.63	1	1
Harley	DózsaT	3	0	1	8	1.89	1	0
Harley	DózsaT	3	0	1	9	1.93	1	0
Harley	DózsaT	3	0	1	10	2.14	1	1
Harley	DózsaT	3	0	1	11	2.04	1	1
Harley	DózsaT	3	0	1	12	1.94	1	0
Harley	DózsaT	3	0	1	13	1.87	1	1
Harley	DózsaT	3	0	1	14	2.09	1	0
Harley	DózsaT	3	0	1	15	6.67	1	0
Harley	DózsaT	3	0	1	16	2.05	1	1
Harley	DózsaT	3	0	1	17	2	1	0
Harley	DózsaT	3	0	1	18	1.89	1	1
Harley	DózsaT	3	0	1	19	2	1	1
Harley	DózsaT	3	0	1	20	2.04	1	0
Indy	PalosiE	3	0	1	1	2.56	1	0
Indy	PalosiE	3	0	1	2	2.56	1	0
Indy	PalosiE	3	0	1	3	2.8	1	1
Indy	PalosiE	3	0	1	4	2.56	1	0
Indy	PalosiE	3	0	1	5	2.56	1	1
Indy	PalosiE	3	0	1	6	3.32	1	1
Indy	PalosiE	3	0	1	7	3.28	1	0
Indy	PalosiE	3	0	1	8	3.68	1	0
Indy	PalosiE	3	0	1	9	4.08	1	1
Indy	PalosiE	3	0	1	10	5.2	1	0
Indy	PalosiE	3	0	1	11	4.8	1	1
Indy	PalosiE	3	0	1	12	3.4	1	1
Indy	PalosiE	3	0	1	13	3.24	1	1
Indy	PalosiE	3	0	1	14	3.36	1	1
Indy	PalosiE	3	0	1	15	4.72	1	1
Indy	PalosiE	3	0	1	16	4.12	1	1
Indy	PalosiE	3	0	1	17	11.72	1	1
Indy	PalosiE	3	0	1	18	30	0
Indy	PalosiE	3	0	1	19	7.88	1	1
Indy	PalosiE	3	0	1	20	3.28	1	0
Jack	ToninS	3	0	1	1	1.59996	1	0
Jack	ToninS	3	0	1	2	1.51996	1	0
Jack	ToninS	3	0	1	3	1.47996	1	1
Jack	ToninS	3	0	1	4	2.03995	1	0
Jack	ToninS	3	0	1	5	1.59996	1	0
Jack	ToninS	3	0	1	6	1.43996	1	0
Jack	ToninS	3	0	1	7	2.23994	1	0
Jack	ToninS	3	0	1	8	8.83978	1	1
Jack	ToninS	3	0	1	9	30	0
Jack	ToninS	3	0	1	10	30	0
Jack2	Jármi-TóthD	4	1	2	1	2.21	1	0
Jack2	Jármi-TóthD	4	1	2	2	1.83	1	1
Jack2	Jármi-TóthD	4	1	2	3	1.89	1	0
Jack2	Jármi-TóthD	4	1	2	4	2.3	1	0
Jack2	Jármi-TóthD	4	1	2	5	1.66	1	0
Jack2	Jármi-TóthD	4	1	2	6	1.68	1	1
Jack2	Jármi-TóthD	4	1	2	7	1.99	1	0
Jack2	Jármi-TóthD	4	1	2	8	1.85	1	1
Jack2	Jármi-TóthD	4	1	2	9	1.98	1	0
Jack2	Jármi-TóthD	4	1	2	10	1.87	1	0
Jack2	Jármi-TóthD	4	1	2	11	1.66	1	1
Jack2	Jármi-TóthD	4	1	2	12	1.73	1	0
Jack2	Jármi-TóthD	4	1	2	13	1.87	1	1
Jack2	Jármi-TóthD	4	1	2	14	1.83	1	1
Jack2	Jármi-TóthD	4	1	2	15	1.81	1	0
Jack2	Jármi-TóthD	4	1	2	16	1.94	1	1
Jack2	Jármi-TóthD	4	1	2	17	1.84	1	1
Jack2	Jármi-TóthD	4	1	2	18	1.81	1	0
Jack2	Jármi-TóthD	4	1	2	19	2.08	1	0
Jack2	Jármi-TóthD	4	1	2	20	1.85	1	1
Jam	RádyR	3	0	2	1	2.2	1	1
Jam	RádyR	3	0	2	2	2.12	1	1
Jam	RádyR	3	0	2	3	1.92	1	1
Jam	RádyR	3	0	2	4	2.6	1	1
Jam	RádyR	3	0	2	5	1.92	1	1
Jam	RádyR	3	0	2	6	1.92	1	1
Jam	RádyR	3	0	2	7	2	1	1
Jam	RádyR	3	0	2	8	2.44	1	1
Jam	RádyR	3	0	2	9	2.12	1	0
Jam	RádyR	3	0	2	10	2.04	1	1
Jam	RádyR	3	0	2	11	2.04	1	1
Jam	RádyR	3	0	2	12	2.24	1	1
Jam	RádyR	3	0	2	13	2.12	1	1
Jam	RádyR	3	0	2	14	1.92	1	1
Jam	RádyR	3	0	2	15	2.16	1	0
Jam	RádyR	3	0	2	16	2.12	1	1
Jam	RádyR	3	0	2	17	2.2	1	0
Jam	RádyR	3	0	2	18	1.88	1	1
Jam	RádyR	3	0	2	19	1.92	1	1
Jam	RádyR	3	0	2	20	2.08	1	0
Jogar	KaszásE	2	0	2	1	4.3	1	0
Jogar	KaszásE	2	0	2	2	3.37	1	1
Jogar	KaszásE	2	0	2	3	19.56	1	1
Jogar	KaszásE	2	0	2	4	2.58	1	1
Jogar	KaszásE	2	0	2	5	10.6	1	0
Jogar	KaszásE	2	0	2	6	3.82	1	0
Jogar	KaszásE	2	0	2	7	2.68	1	1
Jogar	KaszásE	2	0	2	8	3.25	1	0
Jogar	KaszásE	2	0	2	9	2	1	0
Jogar	KaszásE	2	0	2	10	2.22	1	0
Jogar	KaszásE	2	0	2	11	2.19	1	1
Jogar	KaszásE	2	0	2	12	2.08	1	0
Jogar	KaszásE	2	0	2	13	1.86	1	1
Jogar	KaszásE	2	0	2	14	2.01	1	0
Jogar	KaszásE	2	0	2	15	2.1	1	0
Jogar	KaszásE	2	0	2	16	1.88	1	1
Jogar	KaszásE	2	0	2	17	2.73	1	1
Jogar	KaszásE	2	0	2	18	1.86	1	1
Jogar	KaszásE	2	0	2	19	2.58	1	1
Jogar	KaszásE	2	0	2	20	3.17	1	0
Jolan	PávayÉ	2	0	2	1	2.43	1	1
Jolan	PávayÉ	2	0	2	2	2.76	1	1
Jolan	PávayÉ	2	0	2	3	2.71	1	0
Jolan	PávayÉ	2	0	2	4	2.36	1	1
Jolan	PávayÉ	2	0	2	5	2.13	1	1
Jolan	PávayÉ	2	0	2	6	2.1	1	0
Jolan	PávayÉ	2	0	2	7	1.79	1	1
Jolan	PávayÉ	2	0	2	8	2.42	1	1
Jolan	PávayÉ	2	0	2	9	2.17	1	0
Jolan	PávayÉ	2	0	2	10	2.04	1	1
Jolan	PávayÉ	2	0	2	11	1.79	1	1
Jolan	PávayÉ	2	0	2	12	3.19	1	1
Jolan	PávayÉ	2	0	2	13	2.08	1	1
Jolan	PávayÉ	2	0	2	14	2.15	1	0
Jolan	PávayÉ	2	0	2	15	1.54	1	0
Jolan	PávayÉ	2	0	2	16	2.08	1	1
Jolan	PávayÉ	2	0	2	17	1.72	1	0
Jolan	PávayÉ	2	0	2	18	2.68	1	1
Jolan	PávayÉ	2	0	2	19	1.93	1	1
Jolan	PávayÉ	2	0	2	20	1.97	1	0
Josag	PongráczP	2	1	2	1	2.44	1	1
Josag	PongráczP	2	1	2	2	3.32	1	1
Josag	PongráczP	2	1	2	3	3.08	1	1
Josag	PongráczP	2	1	2	4	4.56	1	0
Josag	PongráczP	2	1	2	5	2.2	1	1
Josag	PongráczP	2	1	2	6	2.44	1	1
Josag	PongráczP	2	1	2	7	2.72	1	0
Josag	PongráczP	2	1	2	8	2.32	1	1
Josag	PongráczP	2	1	2	9	2.2	1	1
Josag	PongráczP	2	1	2	10	2.44	1	0
Josag	PongráczP	2	1	2	11	2.96	1	0
Josag	PongráczP	2	1	2	12	2.4	1	1
Josag	PongráczP	2	1	2	13	2.2	1	0
Josag	PongráczP	2	1	2	14	2.08	1	1
Josag	PongráczP	2	1	2	15	2.08	1	1
Josag	PongráczP	2	1	2	16	2.16	1	0
Josag	PongráczP	2	1	2	17	2.24	1	1
Josag	PongráczP	2	1	2	18	2.24	1	0
Josag	PongráczP	2	1	2	19	2.08	1	0
Josag	PongráczP	2	1	2	20	1.84	1	1
Kamilla	KubinyiE	1	1	2	1	1.52	1	1
Kamilla	KubinyiE	1	1	2	2	1.68	1	0
Kamilla	KubinyiE	1	1	2	3	1.44	1	1
Kamilla	KubinyiE	1	1	2	4	1.68	1	1
Kamilla	KubinyiE	1	1	2	5	1.52	1	1
Kamilla	KubinyiE	1	1	2	6	1.44	1	1
Kamilla	KubinyiE	1	1	2	7	1.92	1	0
Kamilla	KubinyiE	1	1	2	8	1.6	1	1
Kamilla	KubinyiE	1	1	2	9	1.52	1	1
Kamilla	KubinyiE	1	1	2	10	1.72	1	1
Kamilla	KubinyiE	1	1	2	11	1.96	1	0
Kamilla	KubinyiE	1	1	2	12	1.64	1	1
Kamilla	KubinyiE	1	1	2	13	2.24	1	1
Kamilla	KubinyiE	1	1	2	14	2.04	1	1
Kamilla	KubinyiE	1	1	2	15	2.08	1	1
Kamilla	KubinyiE	1	1	2	16	2.84	1	1
Kamilla	KubinyiE	1	1	2	17	2.84	1	1
Kamilla	KubinyiE	1	1	2	18	2.96	1	0
Kamilla	KubinyiE	1	1	2	19	2.6	1	0
Kamilla	KubinyiE	1	1	2	20	2.2	1	1
Kedves	BalázsZs	2	0	2	1	5.92	1	0
Kedves	BalázsZs	2	0	2	2	15.72	1	1
Kedves	BalázsZs	2	0	2	3	3.6	1	0
Kedves	BalázsZs	2	0	2	4	2.96	1	1
Kedves	BalázsZs	2	0	2	5	2.92	1	0
Kedves	BalázsZs	2	0	2	6	2.72	1	0
Kedves	BalázsZs	2	0	2	7	1.96	1	1
Kedves	BalázsZs	2	0	2	8	2	1	0
Kedves	BalázsZs	2	0	2	9	2	1	1
Kedves	BalázsZs	2	0	2	10	1.88	1	1
Kedves	BalázsZs	2	0	2	11	2.2	1	1
Kedves	BalázsZs	2	0	2	12	1.92	1	1
Kedves	BalázsZs	2	0	2	13	1.96	1	1
Kedves	BalázsZs	2	0	2	14	3.64	1	1
Kedves	BalázsZs	2	0	2	15	2.36	1	0
Kedves	BalázsZs	2	0	2	16	2.2	1	1
Kedves	BalázsZs	2	0	2	17	2.44	1	1
Kedves	BalázsZs	2	0	2	18	2.04	1	1
Kedves	BalázsZs	2	0	2	19	3.24	1	1
Kedves	BalázsZs	2	0	2	20	3.56	1	0
Keiko	PraB	1	0	1	1	1.83995	1	1
Keiko	PraB	1	0	1	2	2.19995	1	0
Keiko	PraB	1	0	1	3	2.27994	1	1
Keiko	PraB	1	0	1	4	2.35994	1	1
Keiko	PraB	1	0	1	5	2.19995	1	0
Keiko	PraB	1	0	1	6	2.87993	1	1
Keiko	PraB	1	0	1	7	2.79993	1	1
Keiko	PraB	1	0	1	8	30	0
Keiko	PraB	1	0	1	9	30	0
Kira	SzlaukoR	1	1	1	1	17.08	1	0
Kira	SzlaukoR	1	1	1	2	30	0
Kira	SzlaukoR	1	1	1	3	30	0
Laika	BastianelloS	3	0	2	1	4.59988	1	1
Laika	BastianelloS	3	0	2	2	5.47986	1	1
Laika	BastianelloS	3	0	2	3	6.43984	1	1
Laika	BastianelloS	3	0	2	4	5.03987	1	1
Laika	BastianelloS	3	0	2	5	4.19989	1	1
Laika	BastianelloS	3	0	2	6	7.47981	1	0
Laika	BastianelloS	3	0	2	7	3.59991	1	1
Laika	BastianelloS	3	0	2	8	4.35989	1	0
Laika	BastianelloS	3	0	2	9	4.71988	1	0
Laika	BastianelloS	3	0	2	10	3.75991	1	1
Laika	BastianelloS	3	0	2	11	4.1199	1	1
Laika	BastianelloS	3	0	2	12	2.91993	1	0
Laika	BastianelloS	3	0	2	13	5.03987	1	1
Laika	BastianelloS	3	0	2	14	4.75988	1	1
Laika	BastianelloS	3	0	2	15	6.55984	1	0
Laika	BastianelloS	3	0	2	16	3.11992	1	1
Laika	BastianelloS	3	0	2	17	4.59988	1	0
Laika	BastianelloS	3	0	2	18	7.11982	1	1
Laika	BastianelloS	3	0	2	19	2.39994	1	1
Laika	BastianelloS	3	0	2	20	2.63993	1	1
Lenny	PhillipsG	3	0	2	1	2.19995	1	0
Lenny	PhillipsG	3	0	2	2	1.91995	1	1
Lenny	PhillipsG	3	0	2	3	2.11995	1	0
Lenny	PhillipsG	3	0	2	4	2.59993	1	1
Lenny	PhillipsG	3	0	2	5	2.23994	1	1
Lenny	PhillipsG	3	0	2	6	4.1199	1	0
Lenny	PhillipsG	3	0	2	7	1.99995	1	0
Lenny	PhillipsG	3	0	2	8	2.15995	1	1
Lenny	PhillipsG	3	0	2	9	1.83995	1	1
Lenny	PhillipsG	3	0	2	10	1.91995	1	0
Lenny	PhillipsG	3	0	2	11	1.91995	1	0
Lenny	PhillipsG	3	0	2	12	1.99995	1	1
Lenny	PhillipsG	3	0	2	13	1.75996	1	0
Lenny	PhillipsG	3	0	2	14	1.67996	1	1
Lenny	PhillipsG	3	0	2	15	1.71996	1	1
Lenny	PhillipsG	3	0	2	16	1.91995	1	0
Lenny	PhillipsG	3	0	2	17	1.87995	1	1
Lenny	PhillipsG	3	0	2	18	1.71996	1	0
Lenny	PhillipsG	3	0	2	19	1.75996	1	0
Lenny	PhillipsG	3	0	2	20	1.83995	1	1
Lepke	KisG	2	0	1	1	1.98	1	1
Lepke	KisG	2	0	1	2	2.12	1	0
Lepke	KisG	2	0	1	3	2	1	1
Lepke	KisG	2	0	1	4	2.01	1	0
Lepke	KisG	2	0	1	5	2.25	1	0
Lepke	KisG	2	0	1	6	1.99	1	0
Lepke	KisG	2	0	1	7	2.28	1	0
Lepke	KisG	2	0	1	8	15.29	1	1
Lepke	KisG	2	0	1	9	7.92	1	0
Lepke	KisG	2	0	1	10	3.86	1	0
Lepke	KisG	2	0	1	11	2.4	1	0
Lepke	KisG	2	0	1	12	30	0
Lepke	KisG	2	0	1	13	3.37	1	0
Lepke	KisG	2	0	1	14	25.43	1	1
Lepke	KisG	2	0	1	15	30	0
Lepke	KisG	2	0	1	16	4.55	1	0
Lepke	KisG	2	0	1	17	30	0
Lepke	KisG	2	0	1	18	4.33	1	0
Lepke	KisG	2	0	1	19	5.85	1	0
Lepke	KisG	2	0	1	20	21.93	1	0
Lila	PhillipsG	3	0	1	1	1.99995	1	1
Lila	PhillipsG	3	0	1	2	1.99995	1	1
Lila	PhillipsG	3	0	1	3	1.67996	1	0
Lila	PhillipsG	3	0	1	4	4.99988	1	1
Lila	PhillipsG	3	0	1	5	1.75996	1	1
Lila	PhillipsG	3	0	1	6	1.67996	1	0
Lila	PhillipsG	3	0	1	7	1.91995	1	1
Lila	PhillipsG	3	0	1	8	3.07992	1	0
Lila	PhillipsG	3	0	1	9	1.99995	1	0
Lila	PhillipsG	3	0	1	10	2.71993	1	1
Lila	PhillipsG	3	0	1	11	3.19992	1	1
Lila	PhillipsG	3	0	1	12	2.07995	1	0
Lila	PhillipsG	3	0	1	13	1.95995	1	0
Lila	PhillipsG	3	0	1	14	2.23994	1	0
Lila	PhillipsG	3	0	1	15	2.19995	1	0
Lila	PhillipsG	3	0	1	16	4.1599	1	1
Lila	PhillipsG	3	0	1	17	2.95993	1	0
Lila	PhillipsG	3	0	1	18	2.51994	1	1
Lila	PhillipsG	3	0	1	19	1.95995	1	1
Lila	PhillipsG	3	0	1	20	1.95995	1	0
Lisa	KovácsA	1	0	2	1	2.63	1	0
Lisa	KovácsA	1	0	2	2	1.66	1	1
Lisa	KovácsA	1	0	2	3	2.3	1	1
Lisa	KovácsA	1	0	2	4	1.76	1	0
Lisa	KovácsA	1	0	2	5	1.46	1	1
Lisa	KovácsA	1	0	2	6	5.87	1	0
Lisa	KovácsA	1	0	2	7	2.03	1	0
Lisa	KovácsA	1	0	2	8	2.2	1	1
Lisa	KovácsA	1	0	2	9	4.59	1	1
Lisa	KovácsA	1	0	2	10	2.74	1	0
Lisa	KovácsA	1	0	2	11	2.22	1	1
Lisa	KovácsA	1	0	2	12	2.04	1	1
Lisa	KovácsA	1	0	2	13	3.75	1	0
Lisa	KovácsA	1	0	2	14	1.92	1	1
Lisa	KovácsA	1	0	2	15	2.01	1	0
Lisa	KovácsA	1	0	2	16	2.09	1	0
Lisa	KovácsA	1	0	2	17	2.14	1	1
Lisa	KovácsA	1	0	2	18	2.26	1	1
Liuche	PhillipsG	1	1	1	1	3.9599	1	1
Liuche	PhillipsG	1	1	1	2	3.43991	1	1
Liuche	PhillipsG	1	1	1	3	2.99993	1	1
Liuche	PhillipsG	1	1	1	4	3.15992	1	0
Liuche	PhillipsG	1	1	1	5	3.31992	1	1
Liuche	PhillipsG	1	1	1	6	3.07992	1	1
Liuche	PhillipsG	1	1	1	7	3.19992	1	0
Liuche	PhillipsG	1	1	1	8	3.27992	1	1
Liuche	PhillipsG	1	1	1	9	3.07992	1	1
Liuche	PhillipsG	1	1	1	10	2.87993	1	0
Liuche	PhillipsG	1	1	1	11	3.31992	1	0
Liuche	PhillipsG	1	1	1	12	3.43991	1	1
Liuche	PhillipsG	1	1	1	13	3.43991	1	1
Liuche	PhillipsG	1	1	1	14	4.99988	1	1
Liuche	PhillipsG	1	1	1	15	3.31992	1	1
Liuche	PhillipsG	1	1	1	16	3.39992	1	1
Liuche	PhillipsG	1	1	1	17	3.39992	1	0
Liuche	PhillipsG	1	1	1	18	3.11992	1	0
Liuche	PhillipsG	1	1	1	19	3.23992	1	1
Liuche	PhillipsG	1	1	1	20	3.67991	1	1
Lizbeth	LétayD	1	1	2	1	2.44	1	0
Lizbeth	LétayD	1	1	2	2	2.36	1	1
Lizbeth	LétayD	1	1	2	3	2.28	1	0
Lizbeth	LétayD	1	1	2	4	2.2	1	1
Lizbeth	LétayD	1	1	2	5	2.32	1	1
Lizbeth	LétayD	1	1	2	6	1.92	1	0
Lizbeth	LétayD	1	1	2	7	1.76	1	1
Lizbeth	LétayD	1	1	2	8	2.52	1	1
Lizbeth	LétayD	1	1	2	9	2.24	1	0
Lizbeth	LétayD	1	1	2	10	2.28	1	1
Lizbeth	LétayD	1	1	2	11	2.36	1	1
Lizbeth	LétayD	1	1	2	12	2.48	1	0
Lizbeth	LétayD	1	1	2	13	2.24	1	1
Lizbeth	LétayD	1	1	2	14	1.92	1	0
Lizbeth	LétayD	1	1	2	15	2.44	1	0
Lizbeth	LétayD	1	1	2	16	2.16	1	1
Lizbeth	LétayD	1	1	2	17	1.96	1	0
Lizbeth	LétayD	1	1	2	18	1.8	1	1
Lizbeth	LétayD	1	1	2	19	2.88	1	1
Lizbeth	LétayD	1	1	2	20	2.16	1	0
Lizi	FenyvesiR	1	0	1	1	1.81	1	0
Lizi	FenyvesiR	1	0	1	2	2.12	1	0
Lizi	FenyvesiR	1	0	1	3	2.29	1	0
Lizi	FenyvesiR	1	0	1	4	3.77	1	1
Lizi	FenyvesiR	1	0	1	5	1.8	1	1
Lizi	FenyvesiR	1	0	1	6	2.71	1	0
Lizi	FenyvesiR	1	0	1	7	2.99	1	1
Lizi	FenyvesiR	1	0	1	8	2.51	1	0
Lizi	FenyvesiR	1	0	1	9	2.12	1	1
Lizi	FenyvesiR	1	0	1	10	2.57	1	1
Lizi	FenyvesiR	1	0	1	11	1.73	1	1
Lizi	FenyvesiR	1	0	1	12	2.16	1	0
Lizi	FenyvesiR	1	0	1	13	1.76	1	1
Lizi	FenyvesiR	1	0	1	14	2.04	1	0
Lizi	FenyvesiR	1	0	1	15	1.84	1	1
Lizi	FenyvesiR	1	0	1	16	1.78	1	1
Lizi	FenyvesiR	1	0	1	17	1.88	1	0
Lizi	FenyvesiR	1	0	1	18	1.82	1	0
Lizi	FenyvesiR	1	0	1	19	2.07	1	0
Lizi	FenyvesiR	1	0	1	20	1.79	1	0
Lola	Jármi-TóthD	4	0	2	1	2.33	1	1
Lola	Jármi-TóthD	4	0	2	2	2.87	1	1
Lola	Jármi-TóthD	4	0	2	3	2.45	1	0
Lola	Jármi-TóthD	4	0	2	4	2.26	1	1
Lola	Jármi-TóthD	4	0	2	5	2.9	1	0
Lola	Jármi-TóthD	4	0	2	6	2.24	1	0
Lola	Jármi-TóthD	4	0	2	7	1.97	1	0
Lola	Jármi-TóthD	4	0	2	8	3.05	1	0
Lola	Jármi-TóthD	4	0	2	9	2.11	1	0
Lola	Jármi-TóthD	4	0	2	10	2.07	1	1
Lola	Jármi-TóthD	4	0	2	11	2.13	1	1
Lola	Jármi-TóthD	4	0	2	12	2.83	1	1
Lola	Jármi-TóthD	4	0	2	13	4.82	1	1
Lola	Jármi-TóthD	4	0	2	14	2.78	1	1
Lola	Jármi-TóthD	4	0	2	15	3.52	1	0
Lola	Jármi-TóthD	4	0	2	16	30	0
Lola	Jármi-TóthD	4	0	2	17	2.2	1	0
Lola	Jármi-TóthD	4	0	2	18	3.04	1	1
Lola	Jármi-TóthD	4	0	2	19	3.88	1	1
Lola	Jármi-TóthD	4	0	2	20	30	0
Luca	KaszásE	2	0	1	1	4.68	1	0
Luca	KaszásE	2	0	1	2	2.88	1	0
Luca	KaszásE	2	0	1	3	5.97	1	0
Luca	KaszásE	2	0	1	4	5.18	1	0
Luca	KaszásE	2	0	1	5	12.47	1	1
Luca	KaszásE	2	0	1	6	4.52	1	0
Luca	KaszásE	2	0	1	7	6.74	1	1
Luca	KaszásE	2	0	1	8	4.83	1	1
Luca	KaszásE	2	0	1	9	19.55	1	0
Luca	KaszásE	2	0	1	10	5.22	1	1
Luca	KaszásE	2	0	1	11	30	0
Luca	KaszásE	2	0	1	12	6.41	1	0
Luca	KaszásE	2	0	1	13	6.11	1	1
Luca	KaszásE	2	0	1	14	6.38	1	0
Luca	KaszásE	2	0	1	15	30	0
Luca	KaszásE	2	0	1	16	30	0
Maja	Szentpétery-NagyE	3	0	2	1	1.66	1	0
Maja	Szentpétery-NagyE	3	0	2	2	1.68	1	1
Maja	Szentpétery-NagyE	3	0	2	3	1.66	1	0
Maja	Szentpétery-NagyE	3	0	2	4	1.51	1	1
Maja	Szentpétery-NagyE	3	0	2	5	1.8	1	1
Maja	Szentpétery-NagyE	3	0	2	6	1.63	1	0
Maja	Szentpétery-NagyE	3	0	2	7	1.66	1	0
Maja	Szentpétery-NagyE	3	0	2	8	1.63	1	0
Maja	Szentpétery-NagyE	3	0	2	9	1.67	1	1
Maja	Szentpétery-NagyE	3	0	2	10	1.51	1	1
Maja	Szentpétery-NagyE	3	0	2	11	1.71	1	0
Maja	Szentpétery-NagyE	3	0	2	12	1.45	1	1
Maja	Szentpétery-NagyE	3	0	2	13	1.53	1	0
Maja	Szentpétery-NagyE	3	0	2	14	1.71	1	0
Maja	Szentpétery-NagyE	3	0	2	15	1.79	1	1
Maja	Szentpétery-NagyE	3	0	2	16	1.58	1	0
Maja	Szentpétery-NagyE	3	0	2	17	1.53	1	1
Maja	Szentpétery-NagyE	3	0	2	18	1.62	1	1
Maja	Szentpétery-NagyE	3	0	2	19	2	1	1
Malna	SzaboB	4	0	2	1	2.28	1	1
Malna	SzaboB	4	0	2	2	5.04	1	1
Malna	SzaboB	4	0	2	3	2.96	1	0
Malna	SzaboB	4	0	2	4	2.56	1	1
Malna	SzaboB	4	0	2	5	4.96	1	1
Malna	SzaboB	4	0	2	6	3	1	1
Malna	SzaboB	4	0	2	7	5.6	1	1
Malna	SzaboB	4	0	2	8	3.6	1	1
Malna	SzaboB	4	0	2	9	20.16	1	0
Malna	SzaboB	4	0	2	10	3	1	1
Malna	SzaboB	4	0	2	11	4.72	1	1
Malna	SzaboB	4	0	2	12	30	0
Malna	SzaboB	4	0	2	13	3.72	1	1
Malna	SzaboB	4	0	2	14	30	0
Malna	SzaboB	4	0	2	15	4.48	1	0
Malna	SzaboB	4	0	2	16	3.08	1	1
Malna	SzaboB	4	0	2	17	4.8	1	0
Malna	SzaboB	4	0	2	18	2.72	1	1
Malna	SzaboB	4	0	2	19	4.84	1	1
Malna	SzaboB	4	0	2	20	4.96	1	0
Mila	LenkeiR	3	0	2	1	3.79	1	1
Mila	LenkeiR	3	0	2	2	10.33	1	1
Mila	LenkeiR	3	0	2	3	3.18	1	0
Mila	LenkeiR	3	0	2	4	3.22	1	0
Mila	LenkeiR	3	0	2	5	2.26	1	1
Mila	LenkeiR	3	0	2	6	2	1	1
Mila	LenkeiR	3	0	2	7	2.24	1	0
Mila	LenkeiR	3	0	2	8	1.96	1	1
Mila	LenkeiR	3	0	2	9	2.87	1	1
Mila	LenkeiR	3	0	2	10	2.53	1	0
Mila	LenkeiR	3	0	2	11	2.39	1	0
Mila	LenkeiR	3	0	2	12	2.25	1	1
Mila	LenkeiR	3	0	2	13	2	1	0
Mila	LenkeiR	3	0	2	14	1.9	1	1
Mila	LenkeiR	3	0	2	15	2.08	1	1
Mila	LenkeiR	3	0	2	16	2.88	1	0
Mila	LenkeiR	3	0	2	17	2.03	1	1
Mila	LenkeiR	3	0	2	18	2.15	1	0
Mila	LenkeiR	3	0	2	19	1.88	1	0
Mila	LenkeiR	3	0	2	20	1.9	1	1
Milka	PraB	1	0	2	1	4.59988	1	1
Milka	PraB	1	0	2	2	2.63993	1	1
Milka	PraB	1	0	2	3	24.5194	1	0
Milka	PraB	1	0	2	4	11.3197	1	1
Milka	PraB	1	0	2	5	10.7597	1	1
Milka	PraB	1	0	2	6	15.2396	1	0
Milka	PraB	1	0	2	7	6.59983	1	1
Milka	PraB	1	0	2	8	4.99988	1	1
Milka	PraB	1	0	2	9	8.35979	1	0
Milka	PraB	1	0	2	10	4.23989	1	0
Milka	PraB	1	0	2	11	5.63986	1	1
Milka	PraB	1	0	2	12	30	0
Milka	PraB	1	0	2	13	21.0795	1	1
Milka	PraB	1	0	2	14	5.19987	1	0
Milka	PraB	1	0	2	15	30	0
Milka	PraB	1	0	2	16	3.9999	1	1
Milka	PraB	1	0	2	17	4.75988	1	1
Milka	PraB	1	0	2	18	6.43984	1	1
Milka	PraB	1	0	2	19	5.19987	1	1
Milka	PraB	1	0	2	20	5.07987	1	1
Miro	DományK	4	0	1	1	1.22	1	1
Miro	DományK	4	0	1	2	1.3	1	0
Miro	DományK	4	0	1	3	1.49	1	0
Miro	DományK	4	0	1	4	1.41	1	0
Miro	DományK	4	0	1	5	1.94	1	0
Miro	DományK	4	0	1	6	1.32	1	1
Miro	DományK	4	0	1	7	1.97	1	1
Miro	DományK	4	0	1	8	1.46	1	1
Miro	DományK	4	0	1	9	1.8	1	1
Miro	DományK	4	0	1	10	1.38	1	0
Miro	DományK	4	0	1	11	1.25	1	0
Miro	DományK	4	0	1	12	1.38	1	1
Miro	DományK	4	0	1	13	2.54	1	1
Miro	DományK	4	0	1	14	2.16	1	1
Miro	DományK	4	0	1	15	2.07	1	1
Miro	DományK	4	0	1	16	1.48	1	1
Miro	DományK	4	0	1	17	2.03	1	1
Miro	DományK	4	0	1	18	2.1	1	1
Miro	DományK	4	0	1	19	1.68	1	0
Miro	DományK	4	0	1	20	1.57	1	1
Miro2	EstermannA	1	0	2	1	1.74	1	0
Miro2	EstermannA	1	0	2	2	1.57	1	0
Miro2	EstermannA	1	0	2	3	1.62	1	1
Miro2	EstermannA	1	0	2	4	1.67	1	0
Miro2	EstermannA	1	0	2	5	2.01	1	0
Miro2	EstermannA	1	0	2	6	1.96	1	1
Miro2	EstermannA	1	0	2	7	1.73	1	0
Miro2	EstermannA	1	0	2	8	1.89	1	1
Miro2	EstermannA	1	0	2	9	1.8	1	1
Miro2	EstermannA	1	0	2	10	1.78	1	0
Miro2	EstermannA	1	0	2	11	1.89	1	0
Miro2	EstermannA	1	0	2	12	2	1	1
Miro2	EstermannA	1	0	2	13	1.72	1	1
Miro2	EstermannA	1	0	2	14	1.74	1	0
Miro2	EstermannA	1	0	2	15	1.89	1	1
Miro2	EstermannA	1	0	2	16	2.09	1	1
Miro2	EstermannA	1	0	2	17	1.62	1	0
Miro2	EstermannA	1	0	2	18	1.67	1	0
Miro2	EstermannA	1	0	2	19	1.9	1	1
Miro2	EstermannA	1	0	2	20	1.56	1	0
Missy	RemenyiL	1	0	1	1	1.8	1	1
Missy	RemenyiL	1	0	1	2	1.6	1	0
Missy	RemenyiL	1	0	1	3	1.8	1	1
Missy	RemenyiL	1	0	1	4	1.72	1	0
Missy	RemenyiL	1	0	1	5	1.76	1	0
Missy	RemenyiL	1	0	1	6	1.76	1	1
Missy	RemenyiL	1	0	1	7	2.16	1	1
Missy	RemenyiL	1	0	1	8	1.8	1	1
Missy	RemenyiL	1	0	1	9	1.56	1	1
Missy	RemenyiL	1	0	1	10	1.76	1	0
Missy	RemenyiL	1	0	1	11	1.88	1	0
Missy	RemenyiL	1	0	1	12	1.64	1	1
Missy	RemenyiL	1	0	1	13	1.76	1	0
Missy	RemenyiL	1	0	1	14	1.92	1	1
Missy	RemenyiL	1	0	1	15	1.92	1	1
Missy	RemenyiL	1	0	1	16	1.8	1	0
Missy	RemenyiL	1	0	1	17	1.84	1	0
Missy	RemenyiL	1	0	1	18	1.92	1	0
Missy	RemenyiL	1	0	1	19	2.72	1	0
Mojo	Hargittai	4	0	1	1	1.85	1	1
Mojo	Hargittai	4	0	1	2	1.99	1	1
Mojo	Hargittai	4	0	1	3	2.07	1	1
Mojo	Hargittai	4	0	1	4	2.14	1	1
Mojo	Hargittai	4	0	1	5	2.44	1	1
Mojo	Hargittai	4	0	1	6	2.65	1	0
Mojo	Hargittai	4	0	1	7	2.96	1	0
Mojo	Hargittai	4	0	1	8	3.55	1	0
Mojo	Hargittai	4	0	1	9	5.25	1	1
Mojo	Hargittai	4	0	1	10	7.13	1	1
Mojo	Hargittai	4	0	1	11	4.66	1	1
Mojo	Hargittai	4	0	1	12	13.06	1	1
Mojo	Hargittai	4	0	1	13	30	0
Mojo	Hargittai	4	0	1	14	30	0
Nike	PellegrinoF	3	0	2	1	7.55981	1	1
Nike	PellegrinoF	3	0	2	2	2.23994	1	0
Nike	PellegrinoF	3	0	2	3	2.39994	1	1
Nike	PellegrinoF	3	0	2	4	3.39992	1	0
Nike	PellegrinoF	3	0	2	5	2.27994	1	0
Nike	PellegrinoF	3	0	2	6	1.59996	1	1
Nike	PellegrinoF	3	0	2	7	1.47996	1	0
Nike	PellegrinoF	3	0	2	8	1.75996	1	1
Nike	PellegrinoF	3	0	2	9	1.71996	1	1
Nike	PellegrinoF	3	0	2	10	1.67996	1	0
Nike	PellegrinoF	3	0	2	11	1.63996	1	0
Nike	PellegrinoF	3	0	2	12	2.91993	1	1
Nike	PellegrinoF	3	0	2	13	1.75996	1	0
Nike	PellegrinoF	3	0	2	14	1.55996	1	1
Nike	PellegrinoF	3	0	2	15	1.75996	1	1
Nike	PellegrinoF	3	0	2	16	1.71996	1	0
Nike	PellegrinoF	3	0	2	17	1.47996	1	1
Nike	PellegrinoF	3	0	2	18	1.67996	1	0
Nike	PellegrinoF	3	0	2	19	3.31992	1	0
Nike	PellegrinoF	3	0	2	20	1.99995	1	1
Nudli	CsépányiN	1	0	2	1	2.2	1	1
Nudli	CsépányiN	1	0	2	2	2.48	1	1
Nudli	CsépányiN	1	0	2	3	20.28	1	0
Nudli	CsépányiN	1	0	2	4	13.6	1	0
Nudli	CsépányiN	1	0	2	5	2.04	1	0
Nudli	CsépányiN	1	0	2	6	2	1	1
Nudli	CsépányiN	1	0	2	7	2.56	1	1
Nudli	CsépányiN	1	0	2	8	3.88	1	1
Nudli	CsépányiN	1	0	2	9	2.76	1	0
Nudli	CsépányiN	1	0	2	10	2.56	1	0
Nudli	CsépányiN	1	0	2	11	2.16	1	0
Nudli	CsépányiN	1	0	2	12	3.24	1	0
Nudli	CsépányiN	1	0	2	13	2	1	0
Nudli	CsépányiN	1	0	2	14	2	1	1
Nudli	CsépányiN	1	0	2	15	1.92	1	0
Nudli	CsépányiN	1	0	2	16	2.16	1	0
Nudli	CsépányiN	1	0	2	17	2.32	1	0
Nudli	CsépányiN	1	0	2	18	1.88	1	0
Nudli	CsépányiN	1	0	2	19	2.16	1	1
Nudli	CsépányiN	1	0	2	20	2.12	1	1
Olivia	GranataF	1	1	1	1	3.55991	1	1
Olivia	GranataF	1	1	1	2	4.75988	1	1
Olivia	GranataF	1	1	1	3	5.79986	1	1
Olivia	GranataF	1	1	1	4	30	0
Olivia	GranataF	1	1	1	5	7.67981	1	1
Olivia	GranataF	1	1	1	6	30	0
Olivia	GranataF	1	1	1	7	30	0
Ordog	JuhászE	4	0	2	1	1.38	1	1
Ordog	JuhászE	4	0	2	2	1.57	1	0
Ordog	JuhászE	4	0	2	3	1.36	1	1
Ordog	JuhászE	4	0	2	4	1.37	1	0
Ordog	JuhászE	4	0	2	5	1.54	1	1
Ordog	JuhászE	4	0	2	6	1.54	1	0
Ordog	JuhászE	4	0	2	7	1.39	1	0
Ordog	JuhászE	4	0	2	8	1.58	1	1
Ordog	JuhászE	4	0	2	9	1.53	1	1
Ordog	JuhászE	4	0	2	10	1.62	1	0
Ordog	JuhászE	4	0	2	11	1.55	1	0
Ordog	JuhászE	4	0	2	12	1.33	1	1
Ordog	JuhászE	4	0	2	13	1.48	1	0
Ordog	JuhászE	4	0	2	14	1.45	1	1
Ordog	JuhászE	4	0	2	15	1.28	1	1
Ordog	JuhászE	4	0	2	16	1.58	1	0
Ordog	JuhászE	4	0	2	17	1.53	1	1
Ordog	JuhászE	4	0	2	18	1.42	1	0
Ordog	JuhászE	4	0	2	19	1.51	1	1
Ordog	JuhászE	4	0	2	20	1.59	1	0
Orfi	LóczyK	2	0	2	1	1.71996	1	1
Orfi	LóczyK	2	0	2	2	1.35997	1	0
Orfi	LóczyK	2	0	2	3	1.51996	1	1
Orfi	LóczyK	2	0	2	4	2.23994	1	1
Orfi	LóczyK	2	0	2	5	30	0
Orfi	LóczyK	2	0	2	6	1.71996	1	1
Orfi	LóczyK	2	0	2	7	30	0
Orfi	LóczyK	2	0	2	8	30	0
Panni	MilusM	4	0	1	1	1.72	1	1
Panni	MilusM	4	0	1	2	1.8	1	0
Panni	MilusM	4	0	1	3	1.76	1	1
Panni	MilusM	4	0	1	4	2	1	1
Panni	MilusM	4	0	1	5	1.84	1	1
Panni	MilusM	4	0	1	6	1.88	1	1
Panni	MilusM	4	0	1	7	1.92	1	1
Panni	MilusM	4	0	1	8	1.84	1	0
Panni	MilusM	4	0	1	9	2.04	1	0
Panni	MilusM	4	0	1	10	1.88	1	1
Panni	MilusM	4	0	1	11	2.08	1	1
Panni	MilusM	4	0	1	12	2	1	0
Panni	MilusM	4	0	1	13	2.12	1	1
Panni	MilusM	4	0	1	14	2.28	1	0
Panni	MilusM	4	0	1	15	1.96	1	0
Panni	MilusM	4	0	1	16	2.2	1	1
Panni	MilusM	4	0	1	17	2.2	1	1
Panni	MilusM	4	0	1	18	2.16	1	1
Panni	MilusM	4	0	1	19	2.16	1	1
Panni	MilusM	4	0	1	20	2.28	1	0
Pato	BereyE	4	0	1	1	1.93	1	1
Pato	BereyE	4	0	1	2	1.78	1	0
Pato	BereyE	4	0	1	3	2.26	1	1
Pato	BereyE	4	0	1	4	2.54	1	1
Pato	BereyE	4	0	1	5	2.54	1	1
Pato	BereyE	4	0	1	6	1.86	1	1
Pato	BereyE	4	0	1	7	2.91	1	1
Pato	BereyE	4	0	1	8	1.67	1	1
Pato	BereyE	4	0	1	9	1.77	1	1
Pato	BereyE	4	0	1	10	1.87	1	0
Pato	BereyE	4	0	1	11	1.68	1	0
Pato	BereyE	4	0	1	12	1.95	1	1
Pato	BereyE	4	0	1	13	1.72	1	0
Pato	BereyE	4	0	1	14	2.01	1	1
Pato	BereyE	4	0	1	15	2.13	1	1
Pato	BereyE	4	0	1	16	2.16	1	0
Pato	BereyE	4	0	1	17	1.94	1	1
Pato	BereyE	4	0	1	18	2.04	1	0
Pato	BereyE	4	0	1	19	3.16	1	1
Pato	BereyE	4	0	1	20	7.39	1	1
Peggy	MakaiZs	4	1	1	1	2.2	1	1
Peggy	MakaiZs	4	1	1	2	2.04	1	1
Peggy	MakaiZs	4	1	1	3	5.48	1	1
Peggy	MakaiZs	4	1	1	4	3.28	1	1
Peggy	MakaiZs	4	1	1	5	14.96	1	0
Peggy	MakaiZs	4	1	1	6	2.56	1	1
Peggy	MakaiZs	4	1	1	7	21.16	1	1
Peggy	MakaiZs	4	1	1	8	3.64	1	0
Peggy	MakaiZs	4	1	1	9	4.6	1	1
Peggy	MakaiZs	4	1	1	10	6.24	1	1
Peggy	MakaiZs	4	1	1	11	3.6	1	0
Peggy	MakaiZs	4	1	1	12	17.32	1	0
Peggy	MakaiZs	4	1	1	13	6.68	1	1
Peggy	MakaiZs	4	1	1	14	13.28	1	1
Peggy	MakaiZs	4	1	1	15	19.32	1	1
Peggy	MakaiZs	4	1	1	16	4.24	1	0
Peggy	MakaiZs	4	1	1	17	30	0
Peggy	MakaiZs	4	1	1	18	21.293	1
Penny	TO	4	0	2	1	1.84	1	1
Penny	TO	4	0	2	2	1.92	1	1
Penny	TO	4	0	2	3	1.72	1	0
Penny	TO	4	0	2	4	1.84	1	0
Penny	TO	4	0	2	5	1.52	1	1
Penny	TO	4	0	2	6	1.72	1	0
Penny	TO	4	0	2	7	1.52	1	1
Penny	TO	4	0	2	8	1.68	1	0
Penny	TO	4	0	2	9	1.6	1	0
Penny	TO	4	0	2	10	1.64	1	0
Penny	TO	4	0	2	11	1.56	1	1
Penny	TO	4	0	2	12	1.44	1	0
Penny	TO	4	0	2	13	1.6	1	1
Penny	TO	4	0	2	14	1.52	1	0
Penny	TO	4	0	2	15	1.52	1	1
Penny	TO	4	0	2	16	1.68	1	0
Penny	TO	4	0	2	17	1.52	1	1
Penny	TO	4	0	2	18	1.56	1	0
Penny	TO	4	0	2	19	1.6	1	1
Penny	TO	4	0	2	20	1.64	1	1
Pisze	BalázsZs	2	0	2	1	5.12	1	0
Pisze	BalázsZs	2	0	2	2	2.44	1	1
Pisze	BalázsZs	2	0	2	3	2.52	1	0
Pisze	BalázsZs	2	0	2	4	3.64	1	1
Pisze	BalázsZs	2	0	2	5	3.32	1	1
Pisze	BalázsZs	2	0	2	6	3.2	1	0
Pisze	BalázsZs	2	0	2	7	2.68	1	1
Pisze	BalázsZs	2	0	2	8	4	1	1
Pisze	BalázsZs	2	0	2	9	6.44	1	0
Pisze	BalázsZs	2	0	2	10	2.08	1	1
Pisze	BalázsZs	2	0	2	11	2.32	1	1
Pisze	BalázsZs	2	0	2	12	3.08	1	0
Pisze	BalázsZs	2	0	2	13	2.4	1	1
Pisze	BalázsZs	2	0	2	14	2.6	1	0
Pisze	BalázsZs	2	0	2	15	1.8	1	0
Pisze	BalázsZs	2	0	2	16	2.32	1	1
Pisze	BalázsZs	2	0	2	17	2.12	1	0
Pisze	BalázsZs	2	0	2	18	2.04	1	1
Pisze	BalázsZs	2	0	2	19	2.12	1	1
Pisze	BalázsZs	2	0	2	20	2.12	1	0
Pletyka	RádyR	2	0	1	1	2.04	1	1
Pletyka	RádyR	2	0	1	2	2.08	1	1
Pletyka	RádyR	2	0	1	3	1.84	1	1
Pletyka	RádyR	2	0	1	4	1.96	1	0
Pletyka	RádyR	2	0	1	5	30	0
Pletyka	RádyR	2	0	1	6	2.08	1	1
Pletyka	RádyR	2	0	1	7	3.48	1	1
Pletyka	RádyR	2	0	1	8	2.56	1	1
Pletyka	RádyR	2	0	1	9	5.76	1	0
Pletyka	RádyR	2	0	1	10	3.36	1	1
Pletyka	RádyR	2	0	1	11	4.6	1	1
Pletyka	RádyR	2	0	1	12	4.08	1	1
Pletyka	RádyR	2	0	1	13	30	0
Pletyka	RádyR	2	0	1	14	4.92	1	1
Pletyka	RádyR	2	0	1	15	5.08	1	1
Pletyka	RádyR	2	0	1	16	6.36	1	1
Pletyka	RádyR	2	0	1	17	30	0
Pletyka	RádyR	2	0	1	18	13.763	1
Poti	HalmosR	4	0	2	1	3.6	1	1
Poti	HalmosR	4	0	2	2	3.56	1	1
Poti	HalmosR	4	0	2	3	3	1	0
Poti	HalmosR	4	0	2	4	2.72	1	1
Poti	HalmosR	4	0	2	5	2.72	1	1
Poti	HalmosR	4	0	2	6	2.48	1	0
Poti	HalmosR	4	0	2	7	2.52	1	1
Poti	HalmosR	4	0	2	8	3.04	1	0
Poti	HalmosR	4	0	2	9	2.56	1	1
Poti	HalmosR	4	0	2	10	2.72	1	1
Poti	HalmosR	4	0	2	11	0.8	1	1
Poti	HalmosR	4	0	2	12	3.2	1	0
Poti	HalmosR	4	0	2	13	3.32	1	1
Poti	HalmosR	4	0	2	14	3.08	1	1
Poti	HalmosR	4	0	2	15	5.64	1	0
Poti	HalmosR	4	0	2	16	3.16	1	1
Poti	HalmosR	4	0	2	17	3.44	1	0
Poti	HalmosR	4	0	2	18	3.16	1	0
Poti	HalmosR	4	0	2	19	2.6	1	1
Poti	HalmosR	4	0	2	20	3.44	1	0
Ready	DózsaT	3	0	1	1	2.56	1	1
Ready	DózsaT	3	0	1	2	5.6	1	1
Ready	DózsaT	3	0	1	3	2.91	1	1
Ready	DózsaT	3	0	1	4	2.87	1	1
Ready	DózsaT	3	0	1	5	3.79	1	0
Ready	DózsaT	3	0	1	6	3.85	1	1
Ready	DózsaT	3	0	1	7	2.72	1	1
Ready	DózsaT	3	0	1	8	3.16	1	1
Ready	DózsaT	3	0	1	9	30	0
Ready	DózsaT	3	0	1	10	10.22	1	1
Ready	DózsaT	3	0	1	11	2.95	1	0
Ready	DózsaT	3	0	1	12	4.28	1	0
Ready	DózsaT	3	0	1	13	3.74	1	0
Ready	DózsaT	3	0	1	14	27.06	1	1
Ready	DózsaT	3	0	1	15	9.14	1	1
Ready	DózsaT	3	0	1	16	8.96	1	0
Ready	DózsaT	3	0	1	17	5.59	1	1
Ready	DózsaT	3	0	1	18	4.54	1	1
Ready	DózsaT	3	0	1	19	14.19	1	1
Ready	DózsaT	3	0	1	20	30	0
Remi	PongráczP	2	0	1	1	2.21	1	0
Remi	PongráczP	2	0	1	2	2.14	1	0
Remi	PongráczP	2	0	1	3	2.96	1	0
Remi	PongráczP	2	0	1	4	3.06	1	1
Remi	PongráczP	2	0	1	5	2.45	1	1
Remi	PongráczP	2	0	1	6	3.27	1	1
Remi	PongráczP	2	0	1	7	3.95	1	1
Remi	PongráczP	2	0	1	8	2.3	1	0
Remi	PongráczP	2	0	1	9	4.62	1	1
Remi	PongráczP	2	0	1	10	3.68	1	1
Remi	PongráczP	2	0	1	11	5.22	1	0
Remi	PongráczP	2	0	1	12	3.24	1	0
Remi	PongráczP	2	0	1	13	2.9	1	0
Remi	PongráczP	2	0	1	14	2.33	1	0
Remi	PongráczP	2	0	1	15	5.73	1	1
Remi	PongráczP	2	0	1	16	2.54	1	0
Remi	PongráczP	2	0	1	17	30	0
Remi	PongráczP	2	0	1	18	30	0
Rozi	BaloghB	1	0	2	1	2.32	1	1
Rozi	BaloghB	1	0	2	2	2.56	1	1
Rozi	BaloghB	1	0	2	3	1.96	1	1
Rozi	BaloghB	1	0	2	4	2.44	1	0
Rozi	BaloghB	1	0	2	5	1.96	1	1
Rozi	BaloghB	1	0	2	6	2.16	1	0
Rozi	BaloghB	1	0	2	7	2.4	1	0
Rozi	BaloghB	1	0	2	8	2.16	1	1
Rozi	BaloghB	1	0	2	9	2	1	1
Rozi	BaloghB	1	0	2	10	2.32	1	0
Rozi	BaloghB	1	0	2	11	2.12	1	1
Rozi	BaloghB	1	0	2	12	2.68	1	0
Rozi	BaloghB	1	0	2	13	2.2	1	0
Rozi	BaloghB	1	0	2	14	2.6	1	1
Rozi	BaloghB	1	0	2	15	2.24	1	0
Rozi	BaloghB	1	0	2	16	2.72	1	1
Rozi	BaloghB	1	0	2	17	3.48	1	1
Rozi	BaloghB	1	0	2	18	2.28	1	0
Rozi	BaloghB	1	0	2	19	2.64	1	1
Rozi2	CsákaiT	4	0	1	1	1.92	1	1
Rozi2	CsákaiT	4	0	1	2	2	1	1
Rozi2	CsákaiT	4	0	1	3	7.64	1	0
Rozi2	CsákaiT	4	0	1	4	2.76	1	1
Rozi2	CsákaiT	4	0	1	5	4.12	1	1
Rozi2	CsákaiT	4	0	1	6	12.36	1	1
Rozi2	CsákaiT	4	0	1	7	8.92	1	0
Rozi2	CsákaiT	4	0	1	8	2.32	1	0
Rozi2	CsákaiT	4	0	1	9	5.04	1	1
Rozi2	CsákaiT	4	0	1	10	5.76	1	0
Rozi2	CsákaiT	4	0	1	11	2.84	1	1
Rozi2	CsákaiT	4	0	1	12	3.2	1	0
Rozi2	CsákaiT	4	0	1	13	7.16	1	0
Rozi2	CsákaiT	4	0	1	14	9.24	1	1
Rozi2	CsákaiT	4	0	1	15	30	0
Rozi2	CsákaiT	4	0	1	16	30	0
Rupert	MarozsánJ	3	0	2	1	1.84	1	1
Rupert	MarozsánJ	3	0	2	2	1.72	1	0
Rupert	MarozsánJ	3	0	2	3	1.76	1	1
Rupert	MarozsánJ	3	0	2	4	1.88	1	0
Rupert	MarozsánJ	3	0	2	5	1.8	1	0
Rupert	MarozsánJ	3	0	2	6	1.8	1	1
Rupert	MarozsánJ	3	0	2	7	1.84	1	0
Rupert	MarozsánJ	3	0	2	8	1.88	1	1
Rupert	MarozsánJ	3	0	2	9	3.84	1	1
Rupert	MarozsánJ	3	0	2	10	1.88	1	0
Rupert	MarozsánJ	3	0	2	11	1.76	1	0
Rupert	MarozsánJ	3	0	2	12	1.84	1	1
Rupert	MarozsánJ	3	0	2	13	2	1	0
Rupert	MarozsánJ	3	0	2	14	1.84	1	1
Rupert	MarozsánJ	3	0	2	15	2	1	1
Rupert	MarozsánJ	3	0	2	16	3.16	1	0
Rupert	MarozsánJ	3	0	2	17	3.24	1	0
Rupert	MarozsánJ	3	0	2	18	3.2	1	1
Rupert	MarozsánJ	3	0	2	19	3	1	0
Rupert	MarozsánJ	3	0	2	20	2.36	1	1
Ryan	DózsaT	3	0	2	1	3.94	1	0
Ryan	DózsaT	3	0	2	2	3.39	1	1
Ryan	DózsaT	3	0	2	3	2.89	1	0
Ryan	DózsaT	3	0	2	4	2.72	1	0
Ryan	DózsaT	3	0	2	5	3.79	1	1
Ryan	DózsaT	3	0	2	6	2.73	1	1
Ryan	DózsaT	3	0	2	7	2.55	1	0
Ryan	DózsaT	3	0	2	8	2.89	1	1
Ryan	DózsaT	3	0	2	9	5.49	1	1
Ryan	DózsaT	3	0	2	10	2.67	1	0
Ryan	DózsaT	3	0	2	11	2.35	1	0
Ryan	DózsaT	3	0	2	12	2.52	1	1
Ryan	DózsaT	3	0	2	13	4.7	1	0
Ryan	DózsaT	3	0	2	14	2.48	1	1
Ryan	DózsaT	3	0	2	15	2.44	1	1
Ryan	DózsaT	3	0	2	16	2.23	1	0
Ryan	DózsaT	3	0	2	17	3.85	1	1
Ryan	DózsaT	3	0	2	18	2.38	1	1
Ryan	DózsaT	3	0	2	19	2.82	1	0
Ryan	DózsaT	3	0	2	20	2.58	1	1
Sonic	MorelliG	3	0	2	1	2.63993	1	0
Sonic	MorelliG	3	0	2	2	3.59991	1	1
Sonic	MorelliG	3	0	2	3	3.55991	1	1
Sonic	MorelliG	3	0	2	4	3.71991	1	0
Sonic	MorelliG	3	0	2	5	3.8399	1	0
Sonic	MorelliG	3	0	2	6	16.3596	1	1
Sonic	MorelliG	3	0	2	7	5.07987	1	1
Sonic	MorelliG	3	0	2	8	5.27987	1	1
Sonic	MorelliG	3	0	2	9	26.0393	1	0
Sonic	MorelliG	3	0	2	10	4.59988	1	0
Sonic	MorelliG	3	0	2	11	7.59981	1	1
Sonic	MorelliG	3	0	2	12	3.35992	1	1
Sonic	MorelliG	3	0	2	13	5.91985	1	1
Sonic	MorelliG	3	0	2	14	3.8799	1	1
Sonic	MorelliG	3	0	2	15	9.79975	1	1
Sonic	MorelliG	3	0	2	16	2.51994	1	1
Sonic	MorelliG	3	0	2	17	30	0
Sonic	MorelliG	3	0	2	18	8.27979	1	1
Sonic	MorelliG	3	0	2	19	2.87993	1	1
Sonic	MorelliG	3	0	2	20	22.4394	1
Tori	SziuF	1	1	2	1	2.24	1	1
Tori	SziuF	1	1	2	2	1.92	1	0
Tori	SziuF	1	1	2	3	1.8	1	1
Tori	SziuF	1	1	2	4	1.64	1	0
Tori	SziuF	1	1	2	5	1.72	1	0
Tori	SziuF	1	1	2	6	1.76	1	1
Tori	SziuF	1	1	2	7	1.72	1	0
Tori	SziuF	1	1	2	8	1.76	1	1
Tori	SziuF	1	1	2	9	1.76	1	1
Tori	SziuF	1	1	2	10	1.88	1	0
Tori	SziuF	1	1	2	11	2.56	1	0
Tori	SziuF	1	1	2	12	2.48	1	1
Tori	SziuF	1	1	2	13	2.16	1	0
Tori	SziuF	1	1	2	14	2.72	1	1
Tori	SziuF	1	1	2	15	1.84	1	0
Tori	SziuF	1	1	2	16	2.04	1	1
Tori	SziuF	1	1	2	17	1.76	1	0
Tori	SziuF	1	1	2	18	3.2	1	0
Tori	SziuF	1	1	2	19	3	1	1
Tori	SziuF	1	1	2	20	1.84	1	0
Tracy	MerzaÉ	4	0	1	1	1.8	1	0
Tracy	MerzaÉ	4	0	1	2	1.84	1	1
Tracy	MerzaÉ	4	0	1	3	1.92	1	0
Tracy	MerzaÉ	4	0	1	4	2	1	1
Tracy	MerzaÉ	4	0	1	5	1.88	1	1
Tracy	MerzaÉ	4	0	1	6	1.92	1	0
Tracy	MerzaÉ	4	0	1	7	2.8	1	1
Tracy	MerzaÉ	4	0	1	8	2.2	1	0
Tracy	MerzaÉ	4	0	1	9	2.32	1	0
Tracy	MerzaÉ	4	0	1	10	2.4	1	1
Tracy	MerzaÉ	4	0	1	11	2.32	1	1
Tracy	MerzaÉ	4	0	1	12	2.24	1	0
Tracy	MerzaÉ	4	0	1	13	2.2	1	1
Tracy	MerzaÉ	4	0	1	14	2.04	1	0
Tracy	MerzaÉ	4	0	1	15	2.36	1	1
Tracy	MerzaÉ	4	0	1	16	2.24	1	1
Tracy	MerzaÉ	4	0	1	17	2.04	1	0
Tracy	MerzaÉ	4	0	1	18	2.2	1	0
Tracy	MerzaÉ	4	0	1	19	2.28	1	0
Tracy	MerzaÉ	4	0	1	20	3.04	1	0
Tzumi	ZanellaS	1	1	2	1	4.79988	1	1
Tzumi	ZanellaS	1	1	2	2	4.91988	1	1
Tzumi	ZanellaS	1	1	2	3	21.1995	1	1
Tzumi	ZanellaS	1	1	2	4	3.03992	1	0
Tzumi	ZanellaS	1	1	2	5	4.0399	1	0
Tzumi	ZanellaS	1	1	2	6	3.9599	1	1
Tzumi	ZanellaS	1	1	2	7	4.23989	1	1
Tzumi	ZanellaS	1	1	2	8	30	0
Tzumi	ZanellaS	1	1	2	9	5.23987	1	1
Tzumi	ZanellaS	1	1	2	10	5.19987	1	0
Tzumi	ZanellaS	1	1	2	11	6.19984	1	0
Tzumi	ZanellaS	1	1	2	12	3.71991	1	1
Tzumi	ZanellaS	1	1	2	13	5.47986	1	0
Tzumi	ZanellaS	1	1	2	14	3.39992	1	1
Tzumi	ZanellaS	1	1	2	15	3.43991	1	1
Tzumi	ZanellaS	1	1	2	16	5.95985	1	0
Tzumi	ZanellaS	1	1	2	17	3.8799	1	1
Tzumi	ZanellaS	1	1	2	18	6.43984	1	0
Tzumi	ZanellaS	1	1	2	19	3.8799	1	0
Tzumi	ZanellaS	1	1	2	20	3.35992	1	1
Vitez	SzakonyiE	2	1	1	1	1.96	1	1
Vitez	SzakonyiE	2	1	1	2	5.2	1	1
Vitez	SzakonyiE	2	1	1	3	3.4	1	1
Vitez	SzakonyiE	2	1	1	4	11.04	1	1
Vitez	SzakonyiE	2	1	1	5	30	0
Vitez	SzakonyiE	2	1	1	6	30	0
Voice	MiklósiB	3	0	1	1	1.46	1	1
Voice	MiklósiB	3	0	1	2	1.67	1	0
Voice	MiklósiB	3	0	1	3	2.51	1	0
Voice	MiklósiB	3	0	1	4	3.4	1	1
Voice	MiklósiB	3	0	1	5	1.72	1	1
Voice	MiklósiB	3	0	1	6	2.09	1	0
Voice	MiklósiB	3	0	1	7	30	0
Voice	MiklósiB	3	0	1	8	3.65	1	1
Voice	MiklósiB	3	0	1	9	2.83	1	0
Voice	MiklósiB	3	0	1	10	30	0
Voice	MiklósiB	3	0	1	11	30	0
Zafír	VadaE	2	0	2	1	4.95	1	0
Zafír	VadaE	2	0	2	2	5.95	1	1
Zafír	VadaE	2	0	2	3	4.05	1	1
Zafír	VadaE	2	0	2	4	4.45	1	0
Zafír	VadaE	2	0	2	5	4.69	1	1
Zafír	VadaE	2	0	2	6	5.13	1	1
Zafír	VadaE	2	0	2	7	4.72	1	1
Zafír	VadaE	2	0	2	8	30	0
Zafír	VadaE	2	0	2	9	30	0
Zsaki	ÉliásZs	4	0	2	1	1.93	1	1
Zsaki	ÉliásZs	4	0	2	2	1.87	1	0
Zsaki	ÉliásZs	4	0	2	3	1.88	1	1
Zsaki	ÉliásZs	4	0	2	4	1.85	1	0
Zsaki	ÉliásZs	4	0	2	5	1.99	1	0
Zsaki	ÉliásZs	4	0	2	6	1.98	1	0
Zsaki	ÉliásZs	4	0	2	7	2.57	1	0
Zsaki	ÉliásZs	4	0	2	8	2.07	1	1
Zsaki	ÉliásZs	4	0	2	9	2.23	1	1
Zsaki	ÉliásZs	4	0	2	10	3.06	1	0
Zsaki	ÉliásZs	4	0	2	11	2.21	1	0
Zsaki	ÉliásZs	4	0	2	12	2.01	1	1
Zsaki	ÉliásZs	4	0	2	13	2.23	1	0
Zsaki	ÉliásZs	4	0	2	14	2.12	1	1
Zsaki	ÉliásZs	4	0	2	15	2.11	1	1
Zsaki	ÉliásZs	4	0	2	16	2.22	1	1
Zsaki	ÉliásZs	4	0	2	17	1.95	1	0
Zsaki	ÉliásZs	4	0	2	18	2.02	1	0
Zsaki	ÉliásZs	4	0	2	19	2.85	1	1
Zsaki	ÉliásZs	4	0	2	20	2	1	1
Zserbo	MesterH	1	0	1	1	14.24	1	1
Zserbo	MesterH	1	0	1	2	2.55	1	1
Zserbo	MesterH	1	0	1	3	30	0
Zserbo	MesterH	1	0	1	4	2.18	1	1
Zserbo	MesterH	1	0	1	5	3.11	1	1
Zserbo	MesterH	1	0	1	6	30	0
Zserbo	MesterH	1	0	1	7	12.83	1	1
Zserbo	MesterH	1	0	1	8	3.16	1	0
Zserbo	MesterH	1	0	1	9	30	0
Zserbo	MesterH	1	0	1	10	7.16	1	1
Zserbo	MesterH	1	0	1	11	30	0
Zserbo	MesterH	1	0	1	12	30	0
