# Supplementary material for: The behaviour of overweight dogs shows similarity with personality traits of overweight humans
Source: R Soc Open Sci. 2018 Jun 6;5(6):172398. doi: 10.1098/rsos.172398 (PMC6030291; doi:10.1098/rsos.172398)
Supplement: Raw research data 2 [file rsos172398supp2.xlsx]

## Sheet: CB
TotTrials	Cond	Name	Breed	Test	Lat	Reach
21	0	Amber	1	1	2.52	1
21	0	Amber	1	2	30	0
21	0	Amber	1	0	3.32	1
29	1	Asia	1	1	7.92	1
29	1	Asia	1	2	30	0
29	1	Asia	1	0	9.72	1
10	1	Fanta	1	1	1.6	1
10	1	Fanta	1	2	2.3	1
10	1	Fanta	1	0	2.1	1
35	0	Gina	1	1	1.4	1
35	0	Gina	1	2	14.86	1
35	0	Gina	1	0	1.57	1
26	1	Kamilla	1	1	2.3	1
26	1	Kamilla	1	2	2.9	1
26	1	Kamilla	1	0	3	1
20	0	Keiko	1	1	4.95988	1
20	0	Keiko	1	2	30	0
20	0	Keiko	1	0	30	0
43	0	Lisa	1	1	2.5	1
43	0	Lisa	1	2	3.1	1
43	0	Lisa	1	0	2.1	1
29	1	Liucke	1	1	3.15992	1
29	1	Liucke	1	2	4.27989	1
29	1	Liucke	1	0	3.51991	1
26	1	Lizbeth	1	1	2.12	1
26	1	Lizbeth	1	2	3.2	1
26	1	Lizbeth	1	0	2.52	1
36	0	Miro	1	1	4.6	1
36	0	Miro	1	2	2.9	1
36	0	Miro	1	0	2.3	1
41	0	Missy	1	1	2.05	1
41	0	Missy	1	2	2.28	1
41	0	Missy	1	0	2.25	1
13	1	Olivia	1	1	2.67993	1
13	1	Olivia	1	2	4.35989	1
13	1	Olivia	1	0	30	0
23	0	Rozi	1	1	2.04	1
23	0	Rozi	1	2	7.36	1
23	0	Rozi	1	0	2.88	1
29	1	Samba	1	1	2.54	1
29	1	Samba	1	2	6.6	1
29	1	Samba	1	0	4.25	1
20	0	Tag	1	1	2.15995	1
20	0	Tag	1	2	5.83985	1
20	0	Tag	1	0	4.27989	1
25	1	Tori	1	1	1.66	1
25	1	Tori	1	2	1.86	1
25	1	Tori	1	0	2.27	1
45	1	Tzumi	1	1	4.56	1
45	1	Tzumi	1	2	11.39	1
45	1	Tzumi	1	0	7.68	1
32	0	Walter	1	1	2.16	1
32	0	Walter	1	2	2.32	1
32	0	Walter	1	0	2.32	1
19	0	Zserbo	1	1	2.64	1
19	0	Zserbo	1	2	13.05	1
19	0	Zserbo	1	0	2.38	1
25	0	Kedves	2	1	1.68	1
25	0	Kedves	2	2	3.32	1
25	0	Kedves	2	0	2.12	1
27	0	Akac	2	1	1.6	1
27	0	Akac	2	2	1.9	1
27	0	Akac	2	0	2.1	1
58	0	Arnika	2	1	1.82	1
58	0	Arnika	2	2	30	0
58	0	Arnika	2	0	1.86	1
49	0	Bogyo	2	1	1.55	1
49	0	Bogyo	2	2	2.01	1
49	0	Bogyo	2	0	1.7	1
21	0	Bugac	2	1	1.9	1
21	0	Bugac	2	2	2.6	1
21	0	Bugac	2	0	2.3	1
25	0	Cifra	2	1	2.9	1
25	0	Cifra	2	2	4	1
25	0	Cifra	2	0	2.7	1
37	0	Csicsi	2	1	1.96	1
37	0	Csicsi	2	2	30	0
37	0	Csicsi	2	0	2.56	1
30	0	Dio	2	1	1.84	1
30	0	Dio	2	2	1.88	1
30	0	Dio	2	0	1.76	1
42	0	Furulya	2	1	1.98	1
42	0	Furulya	2	2	2.61	1
42	0	Furulya	2	0	2.03	1
19	0	Guba	2	1	1.84	1
19	0	Guba	2	2	5	1
19	0	Guba	2	0	2.36	1
25	0	Jolan	2	1	2.06	1
25	0	Jolan	2	2	2.43	1
25	0	Jolan	2	0	2.69	1
20	1	Josag	2	1	2.08	1
20	1	Josag	2	2	2.92	1
20	1	Josag	2	0	1.88	1
27	0	Lepke	2	1	1.92	1
27	0	Lepke	2	2	4.23	1
27	0	Lepke	2	0	2.34	1
23	0	Luca	2	1	3.3	1
23	0	Luca	2	2	5.3	1
23	0	Luca	2	0	2.8	1
20	0	Orfi	2	1	1.88	1
20	0	Orfi	2	2	2.04	1
20	0	Orfi	2	0	20.92	1
30	0	Pletyka	2	1	1.8	1
30	0	Pletyka	2	2	3.44	1
30	0	Pletyka	2	0	1.84	1
25	0	Remi	2	1	1.8	1
25	0	Remi	2	2	2	1
25	0	Remi	2	0	1.7	1
32	1	Vitez	2	1	2.84	1
32	1	Vitez	2	2	30	0
32	1	Vitez	2	0	30	0
24	0	Alyssa	3	1	2.87993	1
24	0	Alyssa	3	2	30	0
24	0	Alyssa	3	0	3.43991	1
31	0	Bread	3	1	10.6797	1
31	0	Bread	3	2	30	0
31	0	Bread	3	0	3.9599	1
19	0	Dash	3	1	2.5	1
19	0	Dash	3	2	5.4	1
19	0	Dash	3	0	2.8	1
25	0	Domino	3	1	3.3	1
25	0	Domino	3	2	23.6	1
25	0	Domino	3	0	3.3	1
18	0	Domino( Mercz)	3	1	1.5	1
18	0	Domino( Mercz)	3	2	26.7	1
18	0	Domino( Mercz)	3	0	1.7	1
24	0	Doris	3	1	1.9	1
24	0	Doris	3	2	27.2	1
24	0	Doris	3	0	2.34	1
46	0	Elf	3	1	1.76	1
46	0	Elf	3	2	2.72	1
46	0	Elf	3	0	2.44	1
65	0	Harley	3	1	2.01	1
65	0	Harley	3	2	3.07	1
65	0	Harley	3	0	2.27	1
23	0	Indy	3	1	2.2	1
23	0	Indy	3	2	3.24	1
23	0	Indy	3	0	2.48	1
45	0	Jack	3	1	1.75996	1
45	0	Jack	3	2	6.87983	1
45	0	Jack	3	0	30	0
47	0	Jam	3	1	1.68	1
47	0	Jam	3	2	3.28	1
47	0	Jam	3	0	2.2	1
24	0	Laika	3	1	4.32	1
24	0	Laika	3	2	3.44	1
24	0	Laika	3	0	30	0
30	0	Lenny	3	1	2.04	1
30	0	Lenny	3	2	3.16	1
30	0	Lenny	3	0	2.28	1
20	0	Lila	3	1	1.76	1
20	0	Lila	3	2	8.19	1
20	0	Lila	3	0	2.16	1
30	0	Maja	3	1	2	1
30	0	Maja	3	2	2.4	1
30	0	Maja	3	0	2.2	1
56	0	Mila	3	1	2	1
56	0	Mila	3	2	2.7	1
56	0	Mila	3	0	2	1
24	0	Nike	3	1	1.79	1
24	0	Nike	3	2	1.99	1
24	0	Nike	3	0	1.96	1
57	0	Ready	3	1	2.47	1
57	0	Ready	3	2	3.58	1
57	0	Ready	3	0	4.57	1
22	0	Ryan	3	1	2.3	1
22	0	Ryan	3	2	2.7	1
22	0	Ryan	3	0	30	0
34	0	Sonic	3	1	2.91993	1
34	0	Sonic	3	2	20.4795	1
34	0	Sonic	3	0	2.71993	1
23	0	Voice	3	1	2	1
23	0	Voice	3	2	2.9	1
23	0	Voice	3	0	2.3	1
19	0	Dot	3	1	2.89	1
19	0	Dot	3	2	5.81	1
19	0	Dot	3	0	2.69	1
31	0	Miro2	4	1	1.7	1
31	0	Miro2	4	2	2.4	1
31	0	Miro2	4	0	2.3	1
38	0	Benny	4	1	1.77	1
38	0	Benny	4	2	2.25	1
38	0	Benny	4	0	1.73	1
39	1	Bigi	4	1	3.72	1
39	1	Bigi	4	2	12.2	1
39	1	Bigi	4	0	30	0
19	0	Edward	4	1	2.12	1
19	0	Edward	4	2	5.28	1
19	0	Edward	4	0	1.84	1
15	0	Foltos	4	1	2	1
15	0	Foltos	4	2	2.3	1
15	0	Foltos	4	0	2.8	1
17	1	Frida	4	1	1.9	1
17	1	Frida	4	2	2.1	1
17	1	Frida	4	0	2.3	1
31	0	Miro3	4	1	1.81	1
31	0	Miro3	4	2	2.3	1
31	0	Miro3	4	0	2.1	1
66	0	Mojo	4	1	2.84	1
66	0	Mojo	4	2	30	0
66	0	Mojo	4	0	2.57	1
57	0	Ordog	4	1	1.79	1
57	0	Ordog	4	2	2.17	1
57	0	Ordog	4	0	1.93	1
44	0	Panni	4	1	2.04	1
44	0	Panni	4	2	16.64	1
44	0	Panni	4	0	1.76	1
60	0	Pato	4	1	2.29	1
60	0	Pato	4	2	3.14	1
60	0	Pato	4	0	2.56	1
19	1	Peggy	4	1	2.76	1
19	1	Peggy	4	2	7.48	1
19	1	Peggy	4	0	3.44	1
28	0	Penny	4	1	1.88	1
28	0	Penny	4	2	2	1
28	0	Penny	4	0	2.04	1
33	0	Poti	4	1	3.68	1
33	0	Poti	4	2	30	0
33	0	Poti	4	0	5	1
23	0	Rozi	4	1	1.96	1
23	0	Rozi	4	2	2.04	1
23	0	Rozi	4	0	1.48	1
41	0	Tracy	4	1	2.32	1
41	0	Tracy	4	2	4.64	1
41	0	Tracy	4	0	2.88	1
29	0	Zsaki	4	1	2.1	1
29	0	Zsaki	4	2	2.3	1
29	0	Zsaki	4	0	2.5	1
25	1	Jack2	4	1	2.05	1
25	1	Jack2	4	2	2.29	1
25	1	Jack2	4	0	2.15	1
